# Supplementary material for: Genome-Scale Characterization of Mycobacterium abscessus Complex Isolates from Portugal
Source: Int J Mol Sci. 2023 Oct 20;24(20):15402. doi: 10.3390/ijms242015402 (PMC10606986; doi:10.3390/ijms242015402)
Supplement: Supplementary file 1 [file ijms-24-15402-s001.zip]

Archive with 1 entries (1 files):
- ijms-2661650-supplementary.xlsx
