# Supplementary material for: Genome-Scale Characterization of Mycobacterium abscessus Complex Isolates from Portugal
Source: Int J Mol Sci. 2023 Oct 20;24(20):15402. doi: 10.3390/ijms242015402 (PMC10606986; doi:10.3390/ijms242015402)
Supplement: Supplementary file 1 [file ijms-24-15402-s001.zip › ijms-2661650-supplementary.xlsx]

## Sheet: Supplementary_Table_S1
Supplementary Table S1 - Portuguese Mycobacterium abscessus complex dataset characterization. MABC – Mycobacterium abscessus complex; UNK – Unknown; DCC- Dominant Circulating Clone; ND – Not determined; LMA - Lisbon Metropolitan Area; mDST - Molecular antibiotic susceptibility testing; MIC - minimum inhibitory concentration; Phe - Phenotype; M - male; F - female; ID - identification; R - resistan…
Isolate ID	Patient Metadata					hsp65 results	GenoType Mycobacterium CM/NTM-DR	MABC subspecies	DCC	ENA Accession #	NGS Instrument	NGS read size	Genome Statistics					Reads kraken most abundant taxon (%)	Assembly kraken most abundant taxon (%)	rMLST Taxon (support %)	mDST		pDST														gDST
	Collection year	Patient ID	Gender	Age group	Region of Residence								Depth of coverage	# of contigs	Genome size (bp)	# loci called cgMLST	# loci called wgMLST				MA	AMG	AMK		FOX		CIP		CLR		DOX		LZD		MXF		Ethambutol		Fluroquinolones						RIF	FOX/Imipenem	Thiacetazone
																																					MAB_0185c		MAB_0019 (gyrA)		MAB_0006 (gyrB)				MAB_0591	MAB_2875 (Bla_mab)	MAB_4383c/MAB_4382c	MAB_4384
																							MIC	Phe	MIC	Phe	MIC	Phe	MIC	Phe	MIC	Phe	MIC	Phe	MIC	Phe	I303Q	L304M	N90Ala	Asp94N	Asp96His	D561	R482	N499	Inactivation	P/A	P/A	T2C - M1A	C32 Insert
PTNTM_0001	2014	Patient 01	M	[65-70[	Algarve	ND	M. bolletii	M. bolletii	Non-DCC	ERR10554471	NextSeq 550	150	72.49	132	4873488	2795	4142	M. abscessus (87.89%)	M. abscessus (99.24%)	M. abscessus (100%)	R	S	UNK	UNK	UNK	UNK	UNK	UNK	UNK	UNK	UNK	UNK	UNK	UNK	UNK	UNK	yes	yes	no	no	no	no	no	no	no	Present	Present	no	no
PTNTM_0002	2015	Patient 01	M	[65-70[	Algarve	ND	M. bolletii	M. bolletii	Non-DCC	ERR10554469	NextSeq 550	150	78.14	84	4857614	2812	4177	M. abscessus (87.63%)	M. abscessus (100.0%)	M. abscessus (100%)	R	S	UNK	UNK	UNK	UNK	UNK	UNK	UNK	UNK	UNK	UNK	UNK	UNK	UNK	UNK	yes	yes	no	no	no	no	no	no	no	Present	Present	no	no
PTNTM_0003	2017	Patient 01	M	[65-70[	Algarve	MABC	MABC	M. bolletii	Non-DCC	ERR10554472	NextSeq 2000	150	118.98	70	4859582	2818	4188	M. abscessus (89.15%)	M. abscessus (100.0%)	M. abscessus (100%)	R	S	≤16	S	32	I	≥4	R	≥8	R	≥8	R	≤8	S	≥4	R	yes	yes	no	no	no	no	no	no	no	Present	Present	no	no
PTNTM_0004	2017	Patient 01	M	[65-70[	Algarve	MABC	M. bolletii	M. bolletii	Non-DCC	ERR10554468	NextSeq 2000	150	82.54	64	4857984	2819	4186	M. abscessus (89.45%)	M. abscessus (100.0%)	M. abscessus (100%)	R	S	≤16	S	64	S	≥4	R	≥8	R	≥8	R	≤8	S	2	I	yes	yes	no	no	no	no	no	no	no	Present	Present	no	no
PTNTM_0005	2021	Patient 01	M	[70-75[	Algarve	ND	M. bolletii	M. bolletii	Non-DCC	ERR10554470	MiSeq	250	88.04	37	4859417	2824	4193	M. abscessus (92.73%)	M. abscessus (100.0%)	M. abscessus (100%)	R	S	≤16	S	16	S	≥4	R	≥8	R	4	I	≤8	S	2	I	yes	yes	no	no	no	no	no	no	no	Present	Present	no	no
PTNTM_0006	2021	Patient 06	F	[50-55[	LMA	ND	M. abscessus	M. abscessus	Non-DCC	ERR12065653	NextSeq 2000	150	71.03	60	4784684	2806	4159	M. abscessus (91.54%)	M. abscessus (100.0%)	M. abscessus (100%)	R	S	≤16	S	≤16	S	≥8	R	≥8	R	4	I	≤8	S	2	I	yes	yes	no	no	no	no	no	no	no	Present	Both absent	NA	NA
PTNTM_0007	2022	Patient 17	F	[75-80[	LMA	ND	M. abscessus	M. abscessus	Non-DCC	ERR12065634	NextSeq 2000	150	128.25	52	4716068	2822	4288	M. abscessus (93.49%)	M. abscessus (100.0%)	M. abscessus (98%)	R	S	≤16	S	32	I	≥4	R	≥8	R	≥8	R	≤8	S	≤1	S	yes	yes	no	no	no	no	no	no	no	Present	Present	no	no
PTNTM_0008	2019	Patient 11	F	[70-75[	LMA	MABC	M. bolletii	M. abscessus	DCC4	ERR12065638	NextSeq 2000	150	73.58	65	4850245	2803	4318	M. abscessus (90.74%)	M. abscessus (95.38%)	M. abscessus (100%)	R	S	≤16	S	≤16	S	≥4	R	≥8	R	≥8	R	≤8	S	≥4	R	yes	yes	no	no	no	no	no	no	no	Present	Present	no	no
PTNTM_0009	2020	Patient 09	F	[65-70[	LMA	ND	M. abscessus	M. bolletii	Non-DCC	ERR12065636	NextSeq 2000	150	81.38	134	5194460	2796	4131	M. abscessus (80.97%)	M. abscessus (94.03%)	M. abscessus (100%)	R	S	≤16	S	≤16	S	2	S	≥8	R	2	I	≤8	S	2	S	yes	yes	no	no	no	no	no	no	no	Present	Present	no	no
PTNTM_0010	2021	Patient 03	M	[40-45[	UNK	ND	M. massiliense	M. massiliense	DCC3a	ERR12065633	NextSeq 2000	150	43.91	88	5042955	2795	4160	M. abscessus (90.39%)	M. abscessus (98.86%)	M. abscessus (100%)	R	S	≤16	S	≤16	S	≥4	R	≤2	S	≤1	S	≤8	S	≥4	R	yes	yes	no	no	no	no	no	no	no	Present	Both absent	NA	NA
PTNTM_0011	2021	Patient 13	M	UNK	UNK	ND	M. bolletii	M. bolletii	Non-DCC	ERR12065637	NextSeq 2000	150	131.04	86	4855879	2797	4108	M. abscessus (88.53%)	M. abscessus (94.19%)	M. abscessus (100%)	R	S	≤16	S	≤16	S	≥4	R	≥8	R	≥8	R	16	I	2	I	yes	yes	no	no	no	no	no	no	no	Present	Present	no	no
PTNTM_0012	2021	Patient 14	M	[60-65[	North	ND	M. massiliense	M. massiliense	DCC6	ERR12065640	NextSeq 2000	150	90.17	59	4965058	2804	4149	M. abscessus (91.13%)	M. abscessus (100.0%)	M. abscessus (100%)	R	S	≤16	S	≥128	R	≥4	R	≤2	S	≥8	R	≤8	S	≥4	R	yes	yes	no	no	no	no	no	no	no	Present	Both absent	NA	NA
PTNTM_0013	2016	Patient 10	F	[65-70[	LMA	MABC	MABC	M. abscessus	Non-DCC	ERR12065643	NextSeq 2000	150	140.33	76	4891115	2809	4347	M. abscessus (91.8%)	M. abscessus (100.0%)	M. abscessus (100%)	R	S	≤16	S	≤16	S	≤1	S	≥8	R	≥8	R	16	I	2	I	yes	yes	no	no	no	no	no	no	no	Present	Present	no	no
PTNTM_0014	2022	Patient 04	M	UNK	UNK	ND	M. abscessus	M. abscessus	DCC1	ERR12065651	NextSeq 2000	150	65.97	106	5310267	2798	4567	M. abscessus (86.68%)	M. abscessus (87.74%)	M. abscessus (100%)	R	S	32	I	≤16	S	≤1	S	≥8	R	≥8	R	≤8	S	≥4	R	yes	yes	no	no	no	no	no	no	no	Present	Present	no	no
PTNTM_0015	UNK	UNK	UNK	UNK	UNK	MABC	M. bolletii	M. abscessus	Non-DCC	ERR12065632	NextSeq 2000	150	159.68	55	4954780	2811	4305	M. abscessus (88.05%)	M. abscessus (98.18%)	M. abscessus (100%)	R	S	≤16	S	32	I	≥4	R	≥8	R	≥8	R	≤8	S	≥4	R	yes	yes	no	no	no	no	no	no	no	Present	Present	no	no
PTNTM_0016	2017	Patient 21	M	[70-75[	LMA	MABC	M. abscessus	M. abscessus	Non-DCC	ERR12065639	NextSeq 2000	150	118.31	63	4960166	2810	4301	M. abscessus (86.7%)	M. abscessus (96.83%)	M. abscessus (100%)	R	S	≤16	S	≥128	R	2	I	≥8	R	≥8	R	≤8	S	≥4	R	yes	yes	no	no	no	no	no	no	no	Present	Present	no	no
PTNTM_0017	2019	Patient 22	F	[25-30[	Algarve	MABC	M. bolletii	M. bolletii	Non-DCC	ERR12065647	NextSeq 2000	150	133.21	65	5073897	2801	4246	M. abscessus (80.78%)	M. abscessus (100.0%)	M. abscessus (100%)	R	S	32	I	64	I	≥4	R	≥8	R	≥8	R	≤8	S	≥4	R	yes	yes	no	no	no	no	no	no	no	Present	Present	no	no
PTNTM_0018	2019	Patient 08	F	[80-85[	Centre	MABC	M. abscessus	M. abscessus	Non-DCC	ERR12065646	NextSeq 2000	150	107.45	70	5045672	2796	4101	M. abscessus (85.61%)	M. abscessus (97.14%)	M. abscessus (100%)	R	S	≤16	S	≤16	S	≥4	R	≥8	R	≥8	R	≤8	S	≥4	R	yes	yes	no	no	no	no	no	no	no	Present	Present	no	no
PTNTM_0019	2020	Patient 20	F	UNK	UNK	ND	M. abscessus	M. abscessus	Non-DCC	ERR12065652	NextSeq 2000	150	97.69	134	5551093	2629	ND	M. abscessus (85.78%)	M. abscessus (85.82%)	M. abscessus (100%)	R	S	≤16	S	64	I	≥4	R	≥8	R	≥8	R	≤8	S	2	I	yes	yes	no	no	no	no	no	no	no	Present	Present	no	no
PTNTM_0020	2020	Patient 19	M	[30-35[	LMA	ND	M. abscessus	M. abscessus	Non-DCC	ERR12065642	NextSeq 2000	150	115.77	81	5251131	2800	4334	M. abscessus (84.43%)	M. abscessus (88.89%)	M. abscessus (100%)	R	S	≤16	S	≤16	S	2	I	≥8	R	≥8	R	≤8	S	2	I	yes	yes	no	no	no	no	no	no	no	Present	Present	no	no
PTNTM_0021	2015	Patient 05	M	[75-80[	LMA	MABC	M. massiliense	M. massiliense	DCC3a	ERR12065654	NextSeq 2000	150	155.59	55	5060896	2809	4157	M. abscessus (89.52%)	M. abscessus (89.09%)	M. abscessus (100%)	R	S	≤16	S	32	I	≥4	R	≤2	S	≤1	S	16	I	2	I	yes	yes	no	no	no	no	no	no	no	Present	Both absent	NA	NA
PTNTM_0022	2015	Patient 15	M	[75-80[	LMA	MABC	M. abscessus	M. abscessus	DCC1	ERR12065645	NextSeq 2000	150	110.88	67	5129481	2811	4687	M. abscessus (92.96%)	M. abscessus (97.01%)	M. abscessus (100%)	R	S	≤16	S	≤16	S	≤1	S	≤2	S	≤1	S	≤8	S	≤1	S	yes	yes	no	no	no	no	no	no	no	Present	Present	no	no
PTNTM_0023	2016	Patient 07	M	[55-60[	LMA	MABC	MABC	M. abscessus	DCC1	ERR12065644	NextSeq 2000	150	152.74	65	5011385	2810	4588	M. abscessus (91.97%)	M. abscessus (100.0%)	M. abscessus (100%)	R	S	≤16	S	16	S	≥4	R	≥8	R	≥8	R	16	I	2	I	yes	yes	no	no	no	no	no	no	no	Present	Present	no	no
PTNTM_0024	2017	Patient 16	F	[65-70[	LMA	MABC	MABC	M. abscessus	DCC1	ERR12065635	NextSeq 2000	150	120.84	56	5076588	2811	4676	M. abscessus (93.77%)	M. abscessus (100.0%)	M. abscessus (100%)	R	S	≤16	S	64	I	≥4	R	4	I	≥8	R	≤8	S	≥4	R	yes	yes	no	no	no	no	no	no	no	Present	Present	no	no
PTNTM_0025	2018	Patient 02	M	[85-90[	LMA	MABC	M. massiliense	M. massiliense	Non-DCC	ERR12065656	NextSeq 2000	150	84.41	67	5225128	2809	4172	M. abscessus (83.75%)	M. abscessus (94.03%)	M. abscessus (100%)	R	S	UNK	UNK	UNK	UNK	UNK	UNK	UNK	UNK	UNK	UNK	UNK	UNK	UNK	UNK	yes	yes	no	no	no	no	no	no	no	Present	Both absent	NA	NA
PTNTM_0026	2018	Patient 02	M	[85-90[	LMA	MABC	M. massiliense	M. massiliense	Non-DCC	ERR12065648	NextSeq 2000	150	115.4	88	5226386	2808	4180	M. abscessus (86.72%)	M. abscessus (90.91%)	M. abscessus (100%)	R	S	≤16	S	≤16	S	≥4	R	≤2	S	≥8	R	≤8	S	≥4	R	yes	yes	no	no	no	no	no	no	no	Present	Both absent	NA	NA
PTNTM_0027	2019	Patient 18	F	[75-80[	LMA	MABC	M. abscessus	M. abscessus	Non-DCC	ERR12065641	NextSeq 2000	150	130.41	69	5064180	2812	4271	M. abscessus (84.37%)	M. abscessus (85.51%)	M. abscessus (100%)	S	S	≤16	S	≤16	S	≥4	R	≤2	S	≥8	R	≤8	S	≥4	R	yes	yes	no	no	no	no	no	no	no	Present	Both absent	NA	NA
PTNTM_0028	2022	Patient 04	M	UNK	UNK	ND	M. bolletii	M. abscessus	DCC1	ERR12065650	NextSeq 2000	150	102.81	88	5256798	2806	4580	M. abscessus (92.02%)	M. abscessus (94.32%)	M. abscessus (100%)	R	S	≤16	S	≤16	S	2	S	≥8	R	≥8	R	≤8	S	≤1	S	yes	yes	no	no	no	no	no	no	no	Present	Present	no	no
PTNTM_0029	2022	Patient 12	M	[70-75[	Algarve	ND	M. bolletii	M. abscessus	DCC1	ERR12065649	MiSeq	250	45.36	57	5071194	2821	4694	M. abscessus (92.74%)	M. abscessus (96.49%)	M. abscessus (100%)	R	S	32	I	64	I	≥4	R	≥8	R	≥8	R	≥32	R	≥4	R	yes	yes	no	no	no	no	no	no	no	Present	Present	no	no
PTNTM_0030	2021	Patient 03	M	[40-45[	UNK	M. massiliense	M. massiliense	M. massiliense	DCC3a	ERR12065655	NextSeq 2000	150	72.0	134	5088722	2757	4102	M. abscessus (89.95%)	M. abscessus (97.76%)	M. abscessus (100%)	R	S	≤16	S	64	I	≥4	R	≥8	R	≥8	R	16	I	≥4	R	yes	yes	no	no	no	no	no	no	no	Present	Both absent	NA	NA
[truncated: 55 more columns]

## Sheet: Supplementary_Table_S2
Supplementary Table S2 - List of the screened genetic markers associated with antimicrobial resistance in the Mycobacterium abscessus complex. Locus tags and product description refer to the annotation of the reference genome ATCC 19977 (Genbank accession number CU458896.1). When available, additional product description was added based on the respective literature reference. IGR - Intergenic Reg…
Locus_TAG	Gene	Product Description	Function	Resistance determinant	Effect	Affected Antimicrobials	References
MAB_0185c	embB	Probable arabinosyltransferase B	Polymerization of arabinose into the arabinan of arabinogalactan	I303Q; L304M (M. tuberculosis numbering)	Genetic polymorphism of the target gene - confers resistance to ethambutol	Ethambutol	https://doi.org/10.1128/aac.41.10.2270
MAB_0019	gyrA	DNA gyrase (subunit A) GyrA (DNA topoisomerase)	Introduces negative supercoils in circular DNA through an ATP-dependent reaction	NAla90 and NAsp94 (M. tuberculosis numbering)	Reduces fluroquinolones binding	Fluroquinolones	https://doi.org/10.1128/AAC.42.8.2084
				Asp96His	Clarithromycin resistance	Clarithromycin	https://doi.org/10.1155/2020/7623828
MAB_0006	gyrB	DNA gyrase (subunit B) GyrB (DNA topoisomerase)	Introduces negative supercoils in circular DNA through an ATP-dependent reaction	D561N; R482; N499 (M. tuberculosis numbering)	Reduces fluroquinolones binding	Fluroquinolones	https://doi.org/10.1128/AAC.42.8.2084
MAB_0591	ArrMab	Probable rifampin adp-ribosyl transferase	Encodes an enzyme that catalyses the ADP-ribosylation of rifampicin	Deletion of this gene increases the susceptibility to rifampicin	Renders rifampicin inactive	Rifampicin	https://doi.org/10.1093/jac/dkw466
MAB_2875	BlaMab	Beta-lactamase precursor (Penicillinase)	Hydrolysed β-lactams	Gene deletion enhances sensitivity to cefoxitin and imipenem.	Gradually hydrolyzes cefoxitin and imipenem, inhibiting their action.	Cefoxitin and Imipenem	https://doi.org/10.1093/jac/dku510 https://doi.org/10.3389/fmicb.2018.02179
MAB_4395	-	Aminoglycoside 2'-N-acetyltransferase	Acetylates aminoglycosides bearing a 2’amino group	Deletion of this gene increases the susceptibility to gentamicin, tobramycin and kanamycin	Reduces gentamicin, tobramycin and kanamycin activity (aminoglycosides modify enzymes)	Gentamicin, tobramycin and kanamycin	https://doi.org/10.1093/jac/dkx125
MAB_4532c	Eis2	Conserved hypothetical protein	Promotes intracellular survival and modify kanamycin, hygromycin and, amikacin (in vitro)	Deletion of this gene increases the susceptibility to kanamycin, hygromycin, amikacin and capreomycin	Reduces kanamycin, hygromycin, amikacin and capreomycin activity	Kanamycin, hygromycin, amikacin and capreomycin	https://doi.org/10.1371/journal.ppat.1008069 https://doi.org/10.1111/febs.14975
MAB_2385	-	Probable streptomycin phosphotransferase	Modify hydroxyl group in aminoglycosides	Deletion of this gene increases the susceptibility to streptomycin	Reduces streptomycin activity	Streptomycin	https://doi.org/10.1128/AAC.01427-17
MAB_4384	-	Putative transcriptional regulator, TetR family	Transcriptional repressor of TetR type I class TetR family of regulators tR;	Point mutations (C32 insert – Stop; G40A- D14N; T169C - F57L; T2C - M1A; A304 del, T305C – Stop; A334del – Stop	Increased expression of the MmpS5-MmpL5 complex efflux pump (MAB_4383c/MAB_4382c) and resistance to thiacetazone analogues	Thiacetazone	https://doi.org/10.1128/AAC.02509-16 https://doi.org/10.3389/fmicb.2018.00649
MAB_2299c	-	Possible transcriptional regulatory protein	Represses the transcriprional expression of 2 efflux pumps (MAB_2300-MAB_2301 e MAB_1135c-MAB_1134c)	Point mutations ( T119G–L40W; C276del-P92fs; G541T-E181stop; Ins318A-D106fs; T452c–L151P; G643A-G215S)	Increase the expression of both efflux pumps, drug efflux levels and resistance to clofazimine and bedaquiline	Clofazimine and bedaquiline	https://doi.org/10.1128/AAC.01316-18 https://doi.org/10.1128/AAC.01000-19
MAB_2297	Erm41	Probable methyltransferase	Encodes a ribosome methylase that methylates the A2058 nucleotide of the 23S ribosomal RNA	T28	Macrolide resistance	Clarithromycin and azithromycin	https://doi.org/10.1128/AAC.01275-08
				frameshift in M. massiliense- (two nucleotides and/or 274 nucleotides)	Sensitivity to macrolides	Macrolides	https://doi.org/10.1111/j.1348-0421.2010.00221.x
				T-to-C substitution at position 28 of the gene (T28C), leading to an aminoacid change from Trp to Arg at codon 10	Sensitivity to macrolides	Macrolides	https://doi.org/10.1128/AAC.01275-08
MAB_3508c	WhiB7	Putative transcriptional regulator	Modulates expression of a large set of genes such as erm41and eis2	Induced when exposed to antibiotics that target the ribosome (erythromycin, clarithromycin, amikacin, tetracycline, and spectinomycin); Mutations in the WhiB7 binding motif in the erm41 promoter region provide resistance	Resistance to erythromycin, clarithromycin, amikacin, tetracycline and spectinomycin	Erythromycin, clarithromycin, amikacin, tetracycline, and spectinomycin	https://doi.org/10.1128/AAC.01347-17
MAB_r5052	rrl	23S ribosomal RNA	Gene encoding a 23S peptidyl transferase in the large ribosomal subunit	G795A, A2270N, A2271N, G2281N; A2293N;	Macrolide resistance	Macrolides	https://doi.org/10.1128/AAC.00861-10 https://doi.org/10.1093/jac/dks279 https://doi.org/10.1038/s41467-021-25484-9 https://doi.org/10.1128/AAC.01204-18 https://doi.org/10.1128/aac.40.7.1676
MAB_r5051	rrs	16S ribossomal RNA	Gene encoding a 16S rRNA	A1374N; A1375N	Aminoglycosides resistance	Aminoglycosides	https://doi.org/10.1099/mgen.0.000708 https://doi.org/10.1086/515328 https://doi.org/10.1038/s41467-02 https://doi.org/10.1093/jac/dkr2091-25484-9
MAB_3637c	-	Putative aminoglycoside phosphotransferase	Phosphate residues at crucial sites within the antibiotic are transferred, rendering them inactive.	Presence	Aminoglycosides resistance	Aminoglycosides	https://doi.org/10.1093/jac/dkr578
MAB_4910c	-	Putative aminoglycoside phosphotransferase	Phosphate residues at crucial sites within the antibiotic are transferred, rendering them inactive.	Presence	Aminoglycosides resistance	Aminoglycosides	https://doi.org/10.1093/jac/dkr578
MAB_0951	-	Putative aminoglycoside phosphotransferase	Phosphate residues at crucial sites within the antibiotic are transferred, rendering them inactive.	Presence	Aminoglycosides resistance	Aminoglycosides	https://doi.org/10.1093/jac/dkr578
Mab_2302	mmpS	Probable conserved membrane protein, MmpS	Efflux pump	Ala8fs (frameshift)	Clarithromycin resistance	Clarithromycin	https://doi.org/10.1155/2020/7623828
Mab_1006c	-	Putative MCE family protein	Encodes for MCE family protein	Phe353fs (frameshift)	Clarithromycin resistance	Clarithromycin	https://doi.org/10.1155/2020/7623828 https://doi.org/10.3389/fmolb.2019.00149
Mab_0803	-	Hypothetical protein / Integral componente of membrane	Uncharacterized protein	Gly442_Gln443insGlnGlnProAlaGlnGlnAlaPro	Clarithromycin resistance	Clarithromycin	https://doi.org/10.1155/2020/7623828
Mab_1881c	-	Putative transcriptional regulator, TetR family	Regulation of efflux pumps and transporters	Ala86fs	Clarithromycin resistance	Clarithromycin	https://doi.org/10.1155/2020/7623828
Mab_4409	-	Probable hydrogen peroxide-inducible genes activator / LysR transcriptional regulatory family	lysR family transcriptional regulator	Glu287fs (frameshift)	Clarithromycin resistance	Clarithromycin	https://doi.org/10.1155/2020/7623828
IRG Mab_1080-Mab_1081		Unknown / IGR of porins MspA-MspA	Unknown	1095212_1095215delGCTAinsATTG	Clarithromycin resistance	Clarithromycin	https://doi.org/10.1155/2020/7623828
Mab_0115c	-	Unknown	Upstream of ESX-1 secretion-associated regulator EspR; DNA binding (Any molecular function by which a gene product interacts selectively and non-covalently with DNA (deoxyribonucleic acid).)	116051T>C	Clarithromycin resistance	Clarithromycin	https://doi.org/10.1155/2020/7623828
MAB_1496c	MabTetX	putative FAD-binding monooxygenase	Modify tetracyclines	Induced when exposure to sublethal doses of tetracycline and doxycycline	Resistance to tetracycline and doxycycline	tetracycline and doxycycline	https://doi.org/10.1128/AAC.00861-10 https://doi.org/10.1093/jac/dks279
MAB_0327	-	Possible aminoglycoside phosphotransferase	Phosphate residues at crucial sites within the antibiotic are transferred, rendering them inactive.	Presence	Aminoglycosides resistance	Aminoglycosides	https://doi.org/10.1093/jac/dkr578
MAB_0059c	-	Hypothetical protein	Unknown	Gln35_Asp40del	Clarithromycin resistance	Clarithromycin	https://doi.org/10.1155/2020/7623828
IGR MAB_0015c-MAB_0016	-	Unknown	Unknown	116051T>C	Clarithromycin resistance	Clarithromycin	https://doi.org/10.1155/2020/7623828
MAB_0257c	-	Hypothetical protein	Unknown	Leu95fs	Clarithromycin resistance	Clarithromycin	https://doi.org/10.1155/2020/7623828
IRG MAB_0650-MAB_0651	-	Unknown	Unknown	654019_654030delGGAAGCCGAGG; 654049_654061delCCGACGCGGGACG	Clarithromycin resistance	Clarithromycin	https://doi.org/10.1155/2020/7623828
MAB_0674	-	Putative sensor histidine kinase PhoR	Unknown	Arg105His	Clarithromycin resistance	Clarithromycin	https://doi.org/10.1155/2020/7623828
MAB_0725c		Conserved hypothetical protein / Transcriptional regulator, TetR family	Unknown	Val5Ala	Clarithromycin resistance	Clarithromycin	https://doi.org/10.1155/2020/7623828
MAB_1274	-	Putative ABC transporter, permease protein	Unknown	Gln368His	Clarithromycin resistance	Clarithromycin	https://doi.org/10.1155/2020/7623828
MAB_1393c	-	Probable 2-oxoglutarate dehydrogenase SucA	Citrate cycle (TCA cycle)	Pro72_Ala75del	Clarithromycin resistance	Clarithromycin	https://doi.org/10.1155/2020/7623828
MAB_2003	-	Phospho-N-acetylmuramoyl-pentapeptide- transferaseMurX	Unknown	Glu352Gln	Clarithromycin resistance	Clarithromycin	https://doi.org/10.1155/2020/7623828
MAB_2060	-	Conserved hypothetical protein	Unknown	Val386fs	Clarithromycin resistance	Clarithromycin	https://doi.org/10.1155/2020/7623828
MAB_2074	-	Putative monooxygenase	Unknown	Gln91Arg	Clarithromycin resistance	Clarithromycin	https://doi.org/10.1155/2020/7623828
MAB_2100	-	Putative plasmid replication initiator protein	Unknown	Ala486Thr; HisAsnGluGln487ArgSerGlnHis	Clarithromycin resistance	Clarithromycin	https://doi.org/10.1155/2020/7623828
MAB_2438	-	Probable oxidoreductase / Possible long-chain acyl-CoA synthase	Unknown	Met1190fs	Clarithromycin resistance	Clarithromycin	https://doi.org/10.1155/2020/7623828
MAB_2444c	-	Conserved hypothetical protein (metal-dependent phosphohydrolase?)	Unknown	Leu187Arg	Clarithromycin resistance	Clarithromycin	https://doi.org/10.1155/2020/7623828
MAB_3585c	-	Conserved hypothetical protein	Unknown	Pro73Ser	Clarithromycin resistance	Clarithromycin	https://doi.org/10.1155/2020/7623828
MAB_3939	-	Conserved hypothetical protein	Unknown	lleGluLeuSerProGln93AlaGluLeuSerProGlu	Clarithromycin resistance	Clarithromycin	https://doi.org/10.1155/2020/7623828
MAB_4220c	-	Hypothetical protein	Unknown	Pro78Ser	Clarithromycin resistance	Clarithromycin	https://doi.org/10.1155/2020/7623828
IGR MAB_4692c-MAB_4693	-	MAB_4692c: MbtH-like protein; MAB_4693: Probable cytochrome P450	Unknown	4799520T>C	Clarithromycin resistance	Clarithromycin	https://doi.org/10.1155/2020/7623828
IGR MAB_4695c-MAB_4696c	-	MAB_4695c: putative glycosyltransferase/rhamnosyltransferase MAB_4696c methyltransferase	Unknown	4803909_4803916delACATCATG	Clarithromycin resistance	Clarithromycin	https://doi.org/10.1155/2020/7623828
MAB_4811c	-	Resolvase	Unknown	ValLeu124LeuSer	Clarithromycin resistance	Clarithromycin	https://doi.org/10.1155/2020/7623828
MAB_2768	-	Conserved hypothetical protein	Unknown	Ala53Val	Clarithromycin resistance	Clarithromycin	https://doi.org/10.1155/2020/7623828

## Sheet: Supplementary_Table_S3
Supplementary Table S3 - Genomic dataset of Mycobacterium abscessus complex isolates used for phylogenetic analyzes. *Mycobacterium abscessus subspecies as determined by Diricks et al., 2022. ND - Not determined; NA - Not aplicable; MLST - Multi Locus Sequence Typing; cgMLST - core-genome MLST; wgMLST - whole-genome MLST; rMLST - ribossomal MLST; DCC - Dominant Circulating Clone; AD - Allelic dis…
Sample ID	BioProject Accession #	Sample Accession #	Exclusion criteria	Country	Collection Year	Subspecies*	DCC (250 AD threshold)	Mean depth of coverage	# of contigs	Genome size (bp)	# loci called in cgMLST	# loci called in wgMLST	Reads kraken most abundant taxon (%)	Assembly kraken most abundant taxon (%)	rMLST Taxon (support %)
DRR015960	PRJDB2362	SAMD00010712	NA	Japan	Unknown	NA	NA	325.32	33	5094705	2827	4742	Mycobacteroides abscessus (83.65%)	Mycobacteroides abscessus (96.97%)	Mycobacteroides abscessus (100%)
DRR016047	PRJDB2099	SAMD00008660	NA	Japan	Unknown	NA	NA	182.43	84	5089623	2827	4726	Mycobacteroides abscessus (78.4%)	Mycobacteroides abscessus (96.43%)	Mycobacteroides abscessus (100%)
DRR161241	PRJDB7717	SAMD00153219	NA	Japan	Unknown	massiliense	Non-DCC	67.68	63	5094958	2822	4095	Mycobacteroides abscessus (84.38%)	Mycobacteroides abscessus (98.41%)	Mycobacteroides abscessus (100%)
DRR245150	PRJDB10333	SAMD00244567	NA	Japan	Unknown	NA	NA	61.53	58	5310993	2811	4292	Mycobacteroides abscessus (87.35%)	Mycobacteroides abscessus (94.83%)	Mycobacteroides abscessus (100%)
DRR245151	PRJDB10333	SAMD00244568	NA	Japan	Unknown	NA	NA	67.79	70	5093477	2818	4298	Mycobacteroides abscessus (84.19%)	Mycobacteroides abscessus (87.14%)	Mycobacteroides abscessus (100%)
DRR245152	PRJDB10333	SAMD00244569	NA	Japan	Unknown	NA	NA	80.22	38	4800423	2816	4163	Mycobacteroides abscessus (92.66%)	Mycobacteroides abscessus (100.0%)	Mycobacteroides abscessus (100%)
DRR245153	PRJDB10333	SAMD00244570	NA	Japan	Unknown	NA	NA	37.63	122	5049563	2797	4099	Mycobacteroides abscessus (84.33%)	Mycobacteroides abscessus (92.62%)	Mycobacteroides abscessus (100%)
DRR245154	PRJDB10333	SAMD00244571	NA	Japan	Unknown	NA	NA	73.89	91	5077136	2815	4326	Mycobacteroides abscessus (89.19%)	Mycobacteroides abscessus (87.91%)	Mycobacteroides abscessus (100%)
DRR245155	PRJDB10333	SAMD00244572	NA	Japan	Unknown	NA	NA	31.74	81	5008074	2805	4291	Mycobacteroides abscessus (89.94%)	Mycobacteroides abscessus (98.77%)	Mycobacteroides abscessus (100%)
DRR245156	PRJDB10333	SAMD00244573	NA	Japan	Unknown	NA	NA	35.93	69	4703812	2819	4136	Mycobacteroides abscessus (93.31%)	Mycobacteroides abscessus (100.0%)	Mycobacteroides abscessus (100%)
DRR245157	PRJDB10333	SAMD00244574	NA	Japan	Unknown	NA	NA	52.76	93	4990543	2810	4316	Mycobacteroides abscessus (88.34%)	Mycobacteroides abscessus (92.47%)	Mycobacteroides abscessus (100%)
DRR245158	PRJDB10333	SAMD00244575	NA	Japan	Unknown	NA	NA	65.88	49	5048474	2819	4267	Mycobacteroides abscessus (92.95%)	Mycobacteroides abscessus (100.0%)	Mycobacteroides abscessus (100%)
DRR245159	PRJDB10333	SAMD00244576	NA	Japan	Unknown	NA	NA	63.31	96	5129472	2809	4242	Mycobacteroides abscessus (84.43%)	Mycobacteroides abscessus (83.33%)	Mycobacteroides abscessus (100%)
DRR245160	PRJDB10333	SAMD00244577	NA	Japan	Unknown	NA	NA	29.01	138	5199593	2790	4530	Mycobacteroides abscessus (94.82%)	Mycobacteroides abscessus (100.0%)	Mycobacteroides abscessus (100%)
DRR245161	PRJDB10333	SAMD00244578	NA	Japan	Unknown	NA	NA	468.56	58	4936620	2796	4085	Mycobacteroides abscessus (87.01%)	Mycobacteroides abscessus (81.03%)	Mycobacteroides abscessus (100%)
DRR245162	PRJDB10333	SAMD00244579	NA	Japan	Unknown	NA	NA	40.57	99	4874961	2799	4119	Mycobacteroides abscessus (94.55%)	Mycobacteroides abscessus (90.91%)	Mycobacteroides abscessus (100%)
DRR245163	PRJDB10333	SAMD00244580	NA	Japan	Unknown	NA	NA	84.67	52	5092128	2806	4143	Mycobacteroides abscessus (90.33%)	Mycobacteroides abscessus (98.08%)	Mycobacteroides abscessus (100%)
DRR245164	PRJDB10333	SAMD00244581	NA	Japan	Unknown	NA	NA	67.35	73	4813406	2807	4091	Mycobacteroides abscessus (93.58%)	Mycobacteroides abscessus (100.0%)	Mycobacteroides abscessus (100%)
DRR245165	PRJDB10333	SAMD00244582	NA	Japan	Unknown	NA	NA	72.26	97	4992639	2795	4264	Mycobacteroides abscessus (89.94%)	Mycobacteroides abscessus (94.85%)	Mycobacteroides abscessus (100%)
DRR245166	PRJDB10333	SAMD00244583	NA	Japan	Unknown	NA	NA	39.53	116	5167971	2797	4220	Mycobacteroides abscessus (90.57%)	Mycobacteroides abscessus (99.14%)	Mycobacteroides abscessus (100%)
DRR245167	PRJDB10333	SAMD00244584	NA	Japan	Unknown	NA	NA	214.98	52	4866331	2805	4160	Mycobacteroides abscessus (92.94%)	Mycobacteroides abscessus (100.0%)	Mycobacteroides abscessus (100%)
DRR245168	PRJDB10333	SAMD00244585	NA	Japan	Unknown	NA	NA	27.39	140	5191938	2774	4004	Mycobacteroides abscessus (87.18%)	Mycobacteroides abscessus (94.29%)	Mycobacteroides abscessus (100%)
DRR245169	PRJDB10333	SAMD00244586	NA	Japan	Unknown	NA	NA	330.16	40	5050812	2801	4141	Mycobacteroides abscessus (90.48%)	Mycobacteroides abscessus (100.0%)	Mycobacteroides abscessus (100%)
DRR245170	PRJDB10333	SAMD00244587	NA	Japan	Unknown	NA	NA	26.65	92	5084072	2812	4273	Mycobacteroides abscessus (89.81%)	Mycobacteroides abscessus (91.3%)	Mycobacteroides abscessus (100%)
DRR245171	PRJDB10333	SAMD00244588	NA	Japan	Unknown	NA	NA	440.6	56	5035540	2809	4111	Mycobacteroides abscessus (84.52%)	Mycobacteroides abscessus (89.29%)	Mycobacteroides abscessus (100%)
DRR245172	PRJDB10333	SAMD00244589	NA	Japan	Unknown	NA	NA	29.13	98	4946337	2793	4143	Mycobacteroides abscessus (93.04%)	Mycobacteroides abscessus (98.98%)	Mycobacteroides abscessus (100%)
DRR245173	PRJDB10333	SAMD00244590	NA	Japan	Unknown	NA	NA	102.83	54	5066499	2812	4136	Mycobacteroides abscessus (89.97%)	Mycobacteroides abscessus (96.3%)	Mycobacteroides abscessus (100%)
DRR245174	PRJDB10333	SAMD00244591	NA	Japan	Unknown	NA	NA	38.44	102	5043332	2801	4105	Mycobacteroides abscessus (84.86%)	Mycobacteroides abscessus (90.2%)	Mycobacteroides abscessus (100%)
DRR245175	PRJDB10333	SAMD00244592	NA	Japan	Unknown	NA	NA	352.41	35	4932360	2813	4112	Mycobacteroides abscessus (91.8%)	Mycobacteroides abscessus (82.86%)	Mycobacteroides abscessus (100%)
DRR245176	PRJDB10333	SAMD00244593	NA	Japan	Unknown	NA	NA	366.06	48	4860168	2815	4289	Mycobacteroides abscessus (93.23%)	Mycobacteroides abscessus (100.0%)	Mycobacteroides abscessus (98%)
DRR245177	PRJDB10333	SAMD00244594	NA	Japan	Unknown	NA	NA	41.4	72	5204244	2814	4575	Mycobacteroides abscessus (93.61%)	Mycobacteroides abscessus (100.0%)	Mycobacteroides abscessus (100%)
DRR245178	PRJDB10333	SAMD00244595	NA	Japan	Unknown	NA	NA	396.81	36	5047826	2815	4214	Mycobacteroides abscessus (91.12%)	Mycobacteroides abscessus (94.44%)	Mycobacteroides abscessus (100%)
DRR245179	PRJDB10333	SAMD00244596	NA	Japan	Unknown	NA	NA	353.07	43	5223104	2818	4670	Mycobacteroides abscessus (94.67%)	Mycobacteroides abscessus (100.0%)	Mycobacteroides abscessus (100%)
DRR245180	PRJDB10333	SAMD00244597	NA	Japan	Unknown	NA	NA	102.88	40	5112809	2803	4257	Mycobacteroides abscessus (88.84%)	Mycobacteroides abscessus (100.0%)	Mycobacteroides abscessus (100%)
DRR245181	PRJDB10333	SAMD00244598	NA	Japan	Unknown	NA	NA	358.48	46	5166064	2823	4690	Mycobacteroides abscessus (94.0%)	Mycobacteroides abscessus (97.83%)	Mycobacteroides abscessus (100%)
DRR245182	PRJDB10333	SAMD00244599	NA	Japan	Unknown	NA	NA	436.38	75	5204202	2819	4690	Mycobacteroides abscessus (93.11%)	Mycobacteroides abscessus (97.33%)	Mycobacteroides abscessus (100%)
DRR245183	PRJDB10333	SAMD00244600	NA	Japan	Unknown	NA	NA	53.21	140	5003570	2799	4048	Mycobacteroides abscessus (85.87%)	Mycobacteroides abscessus (88.57%)	Mycobacteroides abscessus (100%)
DRR245184	PRJDB10333	SAMD00244601	NA	Japan	Unknown	NA	NA	221.0	46	4859952	2818	4292	Mycobacteroides abscessus (92.88%)	Mycobacteroides abscessus (97.83%)	Mycobacteroides abscessus (98%)
DRR245185	PRJDB10333	SAMD00244602	NA	Japan	Unknown	NA	NA	107.83	73	5443200	2812	4623	Mycobacteroides abscessus (92.67%)	Mycobacteroides abscessus (97.26%)	Mycobacteroides abscessus (100%)
DRR245186	PRJDB10333	SAMD00244603	NA	Japan	Unknown	NA	NA	43.93	63	5218723	2816	4588	Mycobacteroides abscessus (93.65%)	Mycobacteroides abscessus (100.0%)	Mycobacteroides abscessus (100%)
DRR245187	PRJDB10333	SAMD00244604	NA	Japan	Unknown	NA	NA	263.56	76	5094327	2809	4325	Mycobacteroides abscessus (88.19%)	Mycobacteroides abscessus (86.84%)	Mycobacteroides abscessus (100%)
DRR245188	PRJDB10333	SAMD00244605	NA	Japan	Unknown	NA	NA	86.11	87	5242540	2812	4127	Mycobacteroides abscessus (92.84%)	Mycobacteroides abscessus (96.55%)	Mycobacteroides abscessus (100%)
DRR245189	PRJDB10333	SAMD00244606	NA	Japan	Unknown	NA	NA	132.08	74	5155925	2816	4665	Mycobacteroides abscessus (92.59%)	Mycobacteroides abscessus (98.65%)	Mycobacteroides abscessus (100%)
DRR245190	PRJDB10333	SAMD00244607	NA	Japan	Unknown	NA	NA	53.67	47	5163601	2815	4320	Mycobacteroides abscessus (93.04%)	Mycobacteroides abscessus (95.74%)	Mycobacteroides abscessus (100%)
DRR245191	PRJDB10333	SAMD00244608	NA	Japan	Unknown	NA	NA	160.46	44	5133097	2807	4144	Mycobacteroides abscessus (89.12%)	Mycobacteroides abscessus (93.18%)	Mycobacteroides abscessus (100%)
DRR245192	PRJDB10333	SAMD00244609	NA	Japan	Unknown	NA	NA	114.21	56	4799088	2800	4099	Mycobacteroides abscessus (93.32%)	Mycobacteroides abscessus (100.0%)	Mycobacteroides abscessus (100%)
DRR245193	PRJDB10333	SAMD00244610	NA	Japan	Unknown	NA	NA	360.98	21	4763956	2805	4099	Mycobacteroides abscessus (92.36%)	Mycobacteroides abscessus (100.0%)	Mycobacteroides abscessus (100%)
DRR245194	PRJDB10333	SAMD00244611	NA	Japan	Unknown	NA	NA	639.82	30	5077886	2811	4157	Mycobacteroides abscessus (89.41%)	Mycobacteroides abscessus (100.0%)	Mycobacteroides abscessus (100%)
DRR245195	PRJDB10333	SAMD00244612	NA	Japan	Unknown	NA	NA	361.28	45	5413762	2820	4649	Mycobacteroides abscessus (93.01%)	Mycobacteroides abscessus (100.0%)	Mycobacteroides abscessus (100%)
DRR245196	PRJDB10333	SAMD00244613	NA	Japan	Unknown	NA	NA	479.01	38	4996031	2820	4284	Mycobacteroides abscessus (91.57%)	Mycobacteroides abscessus (100.0%)	Mycobacteroides abscessus (100%)
DRR245197	PRJDB10333	SAMD00244614	NA	Japan	Unknown	NA	NA	143.77	63	4898155	2812	4257	Mycobacteroides abscessus (93.3%)	Mycobacteroides abscessus (100.0%)	Mycobacteroides abscessus (100%)
DRR245198	PRJDB10333	SAMD00244615	NA	Japan	Unknown	NA	NA	227.2	33	4991829	2811	4134	Mycobacteroides abscessus (91.58%)	Mycobacteroides abscessus (100.0%)	Mycobacteroides abscessus (100%)
DRR245199	PRJDB10333	SAMD00244616	NA	Japan	Unknown	NA	NA	76.14	57	4884751	2810	4133	Mycobacteroides abscessus (93.45%)	Mycobacteroides abscessus (100.0%)	Mycobacteroides abscessus (100%)
DRR245200	PRJDB10333	SAMD00244617	NA	Japan	Unknown	NA	NA	90.84	51	5093505	2816	4683	Mycobacteroides abscessus (93.58%)	Mycobacteroides abscessus (98.04%)	Mycobacteroides abscessus (100%)
DRR245201	PRJDB10333	SAMD00244618	NA	Japan	Unknown	NA	NA	82.47	54	5058473	2804	4258	Mycobacteroides abscessus (90.83%)	Mycobacteroides abscessus (96.3%)	Mycobacteroides abscessus (100%)
DRR245202	PRJDB10333	SAMD00244619	NA	Japan	Unknown	NA	NA	88.85	46	4993823	2823	4287	Mycobacteroides abscessus (89.46%)	Mycobacteroides abscessus (93.48%)	Mycobacteroides abscessus (100%)
DRR245203	PRJDB10333	SAMD00244620	NA	Japan	Unknown	NA	NA	83.72	72	5019543	2808	4290	Mycobacteroides abscessus (92.63%)	Mycobacteroides abscessus (100.0%)	Mycobacteroides abscessus (100%)
DRR245204	PRJDB10333	SAMD00244621	NA	Japan	Unknown	NA	NA	206.37	53	4916005	2818	4079	Mycobacteroides abscessus (93.57%)	Mycobacteroides abscessus (98.11%)	Mycobacteroides abscessus (100%)
DRR245205	PRJDB10333	SAMD00244622	NA	Japan	Unknown	NA	NA	343.55	37	5097506	2812	4155	Mycobacteroides abscessus (90.85%)	Mycobacteroides abscessus (97.3%)	Mycobacteroides abscessus (100%)
DRR245206	PRJDB10333	SAMD00244623	NA	Japan	Unknown	NA	NA	116.52	41	4741935	2821	4267	Mycobacteroides abscessus (94.11%)	Mycobacteroides abscessus (100.0%)	Mycobacteroides abscessus (100%)
DRR245207	PRJDB10333	SAMD00244624	NA	Japan	Unknown	NA	NA	70.9	85	5086183	2807	4381	Mycobacteroides abscessus (89.69%)	Mycobacteroides abscessus (96.47%)	Mycobacteroides abscessus (100%)
DRR245208	PRJDB10333	SAMD00244625	NA	Japan	Unknown	NA	NA	25.45	87	4876330	2806	4252	Mycobacteroides abscessus (92.72%)	Mycobacteroides abscessus (98.85%)	Mycobacteroides abscessus (100%)
DRR245209	PRJDB10333	SAMD00244626	NA	Japan	Unknown	NA	NA	26.0	114	5239133	2798	4650	Mycobacteroides abscessus (93.55%)	Mycobacteroides abscessus (98.25%)	Mycobacteroides abscessus (100%)
DRR245210	PRJDB10333	SAMD00244627	NA	Japan	Unknown	NA	NA	50.37	98	5920300	2812	4610	Mycobacteroides abscessus (80.08%)	Mycobacteroides abscessus (86.73%)	Mycobacteroides abscessus (100%)
DRR245211	PRJDB10333	SAMD00244628	NA	Japan	Unknown	NA	NA	48.27	69	5104713	2809	4654	Mycobacteroides abscessus (92.39%)	Mycobacteroides abscessus (98.55%)	Mycobacteroides abscessus (100%)
DRR245212	PRJDB10333	SAMD00244629	NA	Japan	Unknown	NA	NA	37.15	159	4932569	2800	4166	Mycobacteroides abscessus (91.34%)	Mycobacteroides abscessus (96.86%)	Mycobacteroides abscessus (100%)
DRR245213	PRJDB10333	SAMD00244630	Final assembly with > 250 contigs	Japan	Unknown	NA	NA	24.15	505	4986591	ND	ND	Mycobacteroides abscessus (83.02%)	Mycobacteroides abscessus (98.22%)	Mycobacteroides abscessus (100%)
DRR245214	PRJDB10333	SAMD00244631	NA	Japan	Unknown	NA	NA	36.74	112	4977683	2800	4205	Mycobacteroides abscessus (84.71%)	Mycobacteroides abscessus (98.21%)	Mycobacteroides abscessus (100%)
DRR245215	PRJDB10333	SAMD00244632	NA	Japan	Unknown	NA	NA	47.2	76	4938997	2809	4112	Mycobacteroides abscessus (92.27%)	Mycobacteroides abscessus (97.37%)	Mycobacteroides abscessus (100%)
DRR245216	PRJDB10333	SAMD00244633	NA	Japan	Unknown	NA	NA	113.42	24	5131246	2821	4682	Mycobacteroides abscessus (92.01%)	Mycobacteroides abscessus (100.0%)	Mycobacteroides abscessus (100%)
DRR245217	PRJDB10333	SAMD00244634	NA	Japan	Unknown	NA	NA	100.4	104	5063591	2778	4040	Mycobacteroides abscessus (89.2%)	Mycobacteroides abscessus (94.23%)	Mycobacteroides abscessus (100%)
DRR245218	PRJDB10333	SAMD00244635	NA	Japan	Unknown	NA	NA	203.25	73	5152072	2806	4140	Mycobacteroides abscessus (88.74%)	Mycobacteroides abscessus (98.63%)	Mycobacteroides abscessus (100%)
DRR245219	PRJDB10333	SAMD00244636	NA	Japan	Unknown	NA	NA	38.56	91	4803097	2803	4112	Mycobacteroides abscessus (92.0%)	Mycobacteroides abscessus (100.0%)	Mycobacteroides abscessus (100%)
DRR245220	PRJDB10333	SAMD00244637	NA	Japan	Unknown	NA	NA	147.49	81	5147924	2795	4125	Mycobacteroides abscessus (88.5%)	Mycobacteroides abscessus (93.83%)	Mycobacteroides abscessus (100%)
DRR245221	PRJDB10333	SAMD00244638	NA	Japan	Unknown	NA	NA	186.13	65	5247112	2804	4155	Mycobacteroides abscessus (94.04%)	Mycobacteroides abscessus (100.0%)	Mycobacteroides abscessus (100%)
DRR245222	PRJDB10333	SAMD00244639	NA	Japan	Unknown	NA	NA	76.12	76	5193945	2800	4556	Mycobacteroides abscessus (94.76%)	Mycobacteroides abscessus (100.0%)	Mycobacteroides abscessus (100%)
DRR245223	PRJDB10333	SAMD00244640	NA	Japan	Unknown	NA	NA	124.25	61	4711874	2806	4130	Mycobacteroides abscessus (92.96%)	Mycobacteroides abscessus (100.0%)	Mycobacteroides abscessus (100%)
DRR245224	PRJDB10333	SAMD00244641	NA	Japan	Unknown	NA	NA	157.48	80	4861138	2797	4217	Mycobacteroides abscessus (92.71%)	Mycobacteroides abscessus (100.0%)	Mycobacteroides abscessus (100%)
DRR245225	PRJDB10333	SAMD00244642	NA	Japan	Unknown	NA	NA	195.73	53	4865101	2816	4209	Mycobacteroides abscessus (92.67%)	Mycobacteroides abscessus (98.11%)	Mycobacteroides abscessus (100%)
DRR245226	PRJDB10333	SAMD00244643	NA	Japan	Unknown	NA	NA	35.56	117	5213414	2786	4538	Mycobacteroides abscessus (95.0%)	Mycobacteroides abscessus (100.0%)	Mycobacteroides abscessus (100%)
DRR245227	PRJDB10333	SAMD00244644	NA	Japan	Unknown	NA	NA	64.31	40	5102632	2813	4594	Mycobacteroides abscessus (92.33%)	Mycobacteroides abscessus (100.0%)	Mycobacteroides abscessus (100%)
DRR245228	PRJDB10333	SAMD00244645	NA	Japan	Unknown	NA	NA	71.89	72	4747262	2806	4190	Mycobacteroides abscessus (94.52%)	Mycobacteroides abscessus (100.0%)	Mycobacteroides abscessus (100%)
DRR245229	PRJDB10333	SAMD00244646	NA	Japan	Unknown	NA	NA	76.06	53	4889401	2813	4216	Mycobacteroides abscessus (90.9%)	Mycobacteroides abscessus (98.11%)	Mycobacteroides abscessus (100%)
DRR245230	PRJDB10333	SAMD00244647	NA	Japan	Unknown	NA	NA	111.6	66	5223915	2805	4576	Mycobacteroides abscessus (94.68%)	Mycobacteroides abscessus (93.94%)	Mycobacteroides abscessus (100%)
DRR245231	PRJDB10333	SAMD00244648	NA	Japan	Unknown	NA	NA	195.94	67	5064859	2797	4312	Mycobacteroides abscessus (90.9%)	Mycobacteroides abscessus (100.0%)	Mycobacteroides abscessus (100%)
DRR245232	PRJDB10333	SAMD00244649	NA	Japan	Unknown	NA	NA	125.44	72	5139336	2804	4666	Mycobacteroides abscessus (93.38%)	Mycobacteroides abscessus (97.22%)	Mycobacteroides abscessus (100%)
DRR245233	PRJDB10333	SAMD00244650	NA	Japan	Unknown	NA	NA	192.81	66	4790887	2815	4203	Mycobacteroides abscessus (93.56%)	Mycobacteroides abscessus (100.0%)	Mycobacteroides abscessus (100%)
DRR245234	PRJDB10333	SAMD00244651	NA	Japan	Unknown	NA	NA	53.6	95	4886444	2802	4183	Mycobacteroides abscessus (92.14%)	Mycobacteroides abscessus (100.0%)	Mycobacteroides abscessus (100%)
DRR245235	PRJDB10333	SAMD00244652	NA	Japan	Unknown	NA	NA	27.59	59	4909763	2812	4096	Mycobacteroides abscessus (95.19%)	Mycobacteroides abscessus (98.31%)	Mycobacteroides abscessus (100%)
DRR245236	PRJDB10333	SAMD00244653	Final assembly with > 250 contigs	Japan	Unknown	NA	NA	27.15	330	4988814	ND	ND	Mycobacteroides abscessus (83.52%)	Mycobacteroides abscessus (91.82%)	Mycobacteroides abscessus (100%)
DRR245237	PRJDB10333	SAMD00244654	NA	Japan	Unknown	NA	NA	169.38	52	4959326	2817	4283	Mycobacteroides abscessus (90.0%)	Mycobacteroides abscessus (92.31%)	Mycobacteroides abscessus (100%)
DRR245238	PRJDB10333	SAMD00244655	NA	Japan	Unknown	NA	NA	132.78	68	5090389	2733	4558	Mycobacteroides abscessus (90.01%)	Mycobacteroides abscessus (89.71%)	Mycobacteroides abscessus (100%)
DRR245239	PRJDB10333	SAMD00244656	NA	Japan	Unknown	NA	NA	150.22	72	4957339	2801	4230	Mycobacteroides abscessus (91.25%)	Mycobacteroides abscessus (100.0%)	Mycobacteroides abscessus (100%)
DRR245240	PRJDB10333	SAMD00244657	NA	Japan	Unknown	NA	NA	362.86	48	5079460	2784	4117	Mycobacteroides abscessus (89.89%)	Mycobacteroides abscessus (100.0%)	Mycobacteroides abscessus (100%)
DRR245241	PRJDB10333	SAMD00244658	NA	Japan	Unknown	NA	NA	84.47	118	4726829	2728	3906	Mycobacteroides abscessus (88.53%)	Mycobacteroides abscessus (85.59%)	Mycobacteroides abscessus (100%)
DRR245242	PRJDB10333	SAMD00244659	NA	Japan	Unknown	NA	NA	219.67	53	5241276	2821	4693	Mycobacteroides abscessus (89.51%)	Mycobacteroides abscessus (84.91%)	Mycobacteroides abscessus (100%)
DRR245243	PRJDB10333	SAMD00244660	NA	Japan	Unknown	NA	NA	200.87	64	5158664	2797	4134	Mycobacteroides abscessus (89.97%)	Mycobacteroides abscessus (95.31%)	Mycobacteroides abscessus (100%)
DRR245244	PRJDB10333	SAMD00244661	NA	Japan	Unknown	NA	NA	103.52	83	5205035	2790	4643	Mycobacteroides abscessus (90.91%)	Mycobacteroides abscessus (84.34%)	Mycobacteroides abscessus (100%)
DRR245245	PRJDB10333	SAMD00244662	NA	Japan	Unknown	NA	NA	38.93	80	5081659	2802	4132	Mycobacteroides abscessus (84.45%)	Mycobacteroides abscessus (100.0%)	Mycobacteroides abscessus (100%)
DRR245246	PRJDB10333	SAMD00244663	NA	Japan	Unknown	NA	NA	57.76	96	5220514	2799	4647	Mycobacteroides abscessus (92.9%)	Mycobacteroides abscessus (100.0%)	Mycobacteroides abscessus (100%)
DRR245247	PRJDB10333	SAMD00244664	NA	Japan	Unknown	NA	NA	198.61	89	5054308	2766	4063	Mycobacteroides abscessus (84.85%)	Mycobacteroides abscessus (93.26%)	Mycobacteroides abscessus (100%)
DRR245248	PRJDB10333	SAMD00244665	NA	Japan	Unknown	NA	NA	231.87	54	5079968	2806	4143	Mycobacteroides abscessus (90.81%)	Mycobacteroides abscessus (98.15%)	Mycobacteroides abscessus (100%)
DRR245249	PRJDB10333	SAMD00244666	NA	Japan	Unknown	NA	NA	278.7	81	5082650	2808	4298	Mycobacteroides abscessus (88.03%)	Mycobacteroides abscessus (96.3%)	Mycobacteroides abscessus (100%)
DRR245250	PRJDB10333	SAMD00244667	NA	Japan	Unknown	NA	NA	31.24	119	4871735	2811	4099	Mycobacteroides abscessus (87.7%)	Mycobacteroides abscessus (94.96%)	Mycobacteroides abscessus (100%)
DRR245251	PRJDB10333	SAMD00244668	NA	Japan	Unknown	NA	NA	205.93	67	5067907	2795	4294	Mycobacteroides abscessus (90.13%)	Mycobacteroides abscessus (97.01%)	Mycobacteroides abscessus (100%)
DRR245252	PRJDB10333	SAMD00244669	NA	Japan	Unknown	NA	NA	231.2	52	4814706	2805	4148	Mycobacteroides abscessus (93.75%)	Mycobacteroides abscessus (100.0%)	Mycobacteroides abscessus (100%)
DRR245253	PRJDB10333	SAMD00244670	NA	Japan	Unknown	NA	NA	168.86	67	5087540	2800	4134	Mycobacteroides abscessus (90.86%)	Mycobacteroides abscessus (92.54%)	Mycobacteroides abscessus (100%)
DRR245254	PRJDB10333	SAMD00244671	NA	Japan	Unknown	NA	NA	215.12	69	4947877	2794	4227	Mycobacteroides abscessus (90.95%)	Mycobacteroides abscessus (98.55%)	Mycobacteroides abscessus (100%)
DRR245255	PRJDB10333	SAMD00244672	NA	Japan	Unknown	NA	NA	55.66	53	4843350	2818	4280	Mycobacteroides abscessus (93.75%)	Mycobacteroides abscessus (98.11%)	Mycobacteroides abscessus (98%)
DRR245256	PRJDB10333	SAMD00244673	NA	Japan	Unknown	NA	NA	65.47	63	5067743	2820	4286	Mycobacteroides abscessus (86.85%)	Mycobacteroides abscessus (87.3%)	Mycobacteroides abscessus (100%)
DRR245257	PRJDB10333	SAMD00244674	NA	Japan	Unknown	NA	NA	77.08	81	5217460	2810	4198	Mycobacteroides abscessus (91.8%)	Mycobacteroides abscessus (98.77%)	Mycobacteroides abscessus (100%)
DRR245258	PRJDB10333	SAMD00244675	NA	Japan	Unknown	NA	NA	26.75	166	5238999	2772	4197	Mycobacteroides abscessus (86.04%)	Mycobacteroides abscessus (84.94%)	Mycobacteroides abscessus (100%)
DRR245259	PRJDB10333	SAMD00244676	NA	Japan	Unknown	NA	NA	58.14	87	4861419	2792	4133	Mycobacteroides abscessus (93.44%)	Mycobacteroides abscessus (100.0%)	Mycobacteroides abscessus (100%)
DRR245260	PRJDB10333	SAMD00244677	NA	Japan	Unknown	NA	NA	153.43	71	5137608	2794	4130	Mycobacteroides abscessus (89.15%)	Mycobacteroides abscessus (80.28%)	Mycobacteroides abscessus (100%)
DRR245261	PRJDB10333	SAMD00244678	NA	Japan	Unknown	NA	NA	111.73	66	4903224	2814	4257	Mycobacteroides abscessus (91.0%)	Mycobacteroides abscessus (95.45%)	Mycobacteroides abscessus (100%)
DRR245262	PRJDB10333	SAMD00244679	NA	Japan	Unknown	NA	NA	186.22	65	5239693	2815	4568	Mycobacteroides abscessus (93.64%)	Mycobacteroides abscessus (100.0%)	Mycobacteroides abscessus (100%)
DRR245263	PRJDB10333	SAMD00244680	NA	Japan	Unknown	NA	NA	29.44	114	4884580	2796	4030	Mycobacteroides abscessus (83.04%)	Mycobacteroides abscessus (100.0%)	Mycobacteroides abscessus (100%)
DRR245264	PRJDB10333	SAMD00244681	NA	Japan	Unknown	NA	NA	37.76	157	4854666	2804	4143	Mycobacteroides abscessus (89.86%)	Mycobacteroides abscessus (98.09%)	Mycobacteroides abscessus (100%)
DRR245265	PRJDB10333	SAMD00244682	NA	Japan	Unknown	NA	NA	108.66	70	5099763	2803	4573	Mycobacteroides abscessus (93.76%)	Mycobacteroides abscessus (100.0%)	Mycobacteroides abscessus (100%)
DRR245266	PRJDB10333	SAMD00244683	NA	Japan	Unknown	NA	NA	69.13	45	5108890	2808	4149	Mycobacteroides abscessus (91.12%)	Mycobacteroides abscessus (93.33%)	Mycobacteroides abscessus (100%)
DRR245267	PRJDB10333	SAMD00244684	NA	Japan	Unknown	NA	NA	98.25	78	5043658	2807	4200	Mycobacteroides abscessus (89.65%)	Mycobacteroides abscessus (96.15%)	Mycobacteroides abscessus (100%)
DRR245268	PRJDB10333	SAMD00244685	NA	Japan	Unknown	NA	NA	72.88	70	4900622	2800	4127	Mycobacteroides abscessus (94.57%)	Mycobacteroides abscessus (100.0%)	Mycobacteroides abscessus (100%)
DRR245269	PRJDB10333	SAMD00244686	NA	Japan	Unknown	NA	NA	79.01	32	5128025	2819	4705	Mycobacteroides abscessus (91.69%)	Mycobacteroides abscessus (100.0%)	Mycobacteroides abscessus (100%)
DRR245270	PRJDB10333	SAMD00244687	NA	Japan	Unknown	NA	NA	31.2	100	5046087	2796	4263	Mycobacteroides abscessus (92.17%)	Mycobacteroides abscessus (100.0%)	Mycobacteroides abscessus (100%)
DRR245271	PRJDB10333	SAMD00244688	NA	Japan	Unknown	NA	NA	147.5	51	5094210	2813	4685	Mycobacteroides abscessus (92.81%)	Mycobacteroides abscessus (98.04%)	Mycobacteroides abscessus (100%)
DRR245272	PRJDB10333	SAMD00244689	NA	Japan	Unknown	NA	NA	28.69	73	4853654	2805	4086	Mycobacteroides abscessus (92.88%)	Mycobacteroides abscessus (98.63%)	Mycobacteroides abscessus (100%)
DRR245273	PRJDB10333	SAMD00244690	NA	Japan	Unknown	NA	NA	41.29	110	5178493	2801	4621	Mycobacteroides abscessus (92.93%)	Mycobacteroides abscessus (91.82%)	Mycobacteroides abscessus (100%)
DRR245274	PRJDB10333	SAMD00244691	NA	Japan	Unknown	NA	NA	26.81	61	5132769	2815	4227	Mycobacteroides abscessus (90.34%)	Mycobacteroides abscessus (88.52%)	Mycobacteroides abscessus (100%)
DRR245275	PRJDB10333	SAMD00244692	NA	Japan	Unknown	NA	NA	44.46	116	4739356	2783	4107	Mycobacteroides abscessus (93.3%)	Mycobacteroides abscessus (100.0%)	Mycobacteroides abscessus (100%)
DRR245276	PRJDB10333	SAMD00244693	NA	Japan	Unknown	NA	NA	313.34	118	5004267	2809	4070	Mycobacteroides abscessus (85.5%)	Mycobacteroides abscessus (83.9%)	Mycobacteroides abscessus (100%)
DRR245277	PRJDB10333	SAMD00244694	NA	Japan	Unknown	NA	NA	69.32	64	5557175	2810	4334	Mycobacteroides abscessus (89.73%)	Mycobacteroides abscessus (98.44%)	Mycobacteroides abscessus (100%)
DRR245278	PRJDB10333	SAMD00244695	NA	Japan	Unknown	NA	NA	42.71	110	5150480	2793	4624	Mycobacteroides abscessus (93.28%)	Mycobacteroides abscessus (99.09%)	Mycobacteroides abscessus (100%)
DRR245279	PRJDB10333	SAMD00244696	NA	Japan	Unknown	NA	NA	191.35	88	5002091	2813	4082	Mycobacteroides abscessus (87.68%)	Mycobacteroides abscessus (87.5%)	Mycobacteroides abscessus (100%)
DRR245280	PRJDB10333	SAMD00244697	NA	Japan	Unknown	NA	NA	42.97	128	5199261	2799	4648	Mycobacteroides abscessus (92.5%)	Mycobacteroides abscessus (100.0%)	Mycobacteroides abscessus (100%)
DRR245281	PRJDB10333	SAMD00244698	NA	Japan	Unknown	NA	NA	52.18	91	5163907	2803	4656	Mycobacteroides abscessus (92.9%)	Mycobacteroides abscessus (98.9%)	Mycobacteroides abscessus (100%)
DRR245282	PRJDB10333	SAMD00244699	NA	Japan	Unknown	NA	NA	51.31	62	5124474	2812	4114	Mycobacteroides abscessus (93.29%)	Mycobacteroides abscessus (100.0%)	Mycobacteroides abscessus (100%)
DRR245283	PRJDB10333	SAMD00244700	Final assembly with > 250 contigs	Japan	Unknown	NA	NA	29.13	288	4900251	ND	ND	Mycobacteroides abscessus (92.68%)	Mycobacteroides abscessus (97.57%)	Mycobacteroides abscessus (100%)
DRR245284	PRJDB10333	SAMD00244701	NA	Japan	Unknown	NA	NA	57.07	112	5431395	2798	4086	Mycobacteroides abscessus (89.31%)	Mycobacteroides abscessus (89.29%)	Mycobacteroides abscessus (100%)
DRR245285	PRJDB10333	SAMD00244702	NA	Japan	Unknown	NA	NA	200.41	26	4902774	2817	4160	Mycobacteroides abscessus (94.52%)	Mycobacteroides abscessus (100.0%)	Mycobacteroides abscessus (100%)
DRR245286	PRJDB10333	SAMD00244703	NA	Japan	Unknown	NA	NA	40.93	102	5063403	2796	4102	Mycobacteroides abscessus (89.75%)	Mycobacteroides abscessus (98.04%)	Mycobacteroides abscessus (100%)
DRR245287	PRJDB10333	SAMD00244704	NA	Japan	Unknown	NA	NA	211.34	87	5441215	2822	4289	Mycobacteroides abscessus (89.15%)	Mycobacteroides abscessus (95.4%)	Mycobacteroides abscessus (100%)
DRR245288	PRJDB10333	SAMD00244705	NA	Japan	Unknown	NA	NA	58.74	79	5068708	2802	4114	Mycobacteroides abscessus (89.72%)	Mycobacteroides abscessus (96.2%)	Mycobacteroides abscessus (100%)
DRR245289	PRJDB10333	SAMD00244706	NA	Japan	Unknown	NA	NA	119.42	64	4893256	2806	4138	Mycobacteroides abscessus (92.65%)	Mycobacteroides abscessus (93.75%)	Mycobacteroides abscessus (100%)
DRR245290	PRJDB10333	SAMD00244707	NA	Japan	Unknown	NA	NA	452.55	25	4968068	2820	4122	Mycobacteroides abscessus (92.28%)	Mycobacteroides abscessus (92.0%)	Mycobacteroides abscessus (100%)
DRR245291	PRJDB10333	SAMD00244708	NA	Japan	Unknown	NA	NA	57.67	90	5317554	2804	4103	Mycobacteroides abscessus (89.51%)	Mycobacteroides abscessus (85.56%)	Mycobacteroides abscessus (100%)
DRR245292	PRJDB10333	SAMD00244709	NA	Japan	Unknown	NA	NA	52.79	91	5036988	2804	4341	Mycobacteroides abscessus (91.51%)	Mycobacteroides abscessus (96.7%)	Mycobacteroides abscessus (100%)
DRR245293	PRJDB10333	SAMD00244710	NA	Japan	Unknown	NA	NA	61.91	63	5034200	2810	4349	Mycobacteroides abscessus (89.98%)	Mycobacteroides abscessus (93.65%)	Mycobacteroides abscessus (100%)
DRR245294	PRJDB10333	SAMD00244711	NA	Japan	Unknown	NA	NA	35.6	80	5053209	2812	4320	Mycobacteroides abscessus (87.13%)	Mycobacteroides abscessus (92.5%)	Mycobacteroides abscessus (100%)
DRR245295	PRJDB10333	SAMD00244712	NA	Japan	Unknown	NA	NA	25.92	83	4938820	2805	4323	Mycobacteroides abscessus (91.91%)	Mycobacteroides abscessus (98.8%)	Mycobacteroides abscessus (100%)
DRR245296	PRJDB10333	SAMD00244713	NA	Japan	Unknown	NA	NA	32.66	123	4938958	2805	4293	Mycobacteroides abscessus (87.23%)	Mycobacteroides abscessus (98.37%)	Mycobacteroides abscessus (100%)
DRR245297	PRJDB10333	SAMD00244714	NA	Japan	Unknown	NA	NA	201.9	33	5191112	2818	4312	Mycobacteroides abscessus (85.88%)	Mycobacteroides abscessus (84.85%)	Mycobacteroides abscessus (100%)
ERR1045534	PRJEB7058	SAMEA3375699	NA	Brazil	2007	NA	NA	103.1	3	4844102	2823	4145	Mycobacteroides abscessus (87.64%)	Mycobacterium phage Adler (33.33%)	Mycobacteroides abscessus (100%)
ERR1045535	PRJEB7058	SAMEA3375783	NA	Brazil	2004	NA	NA	113.08	2	4783866	2824	4145	Mycobacteroides abscessus (90.97%)	Mycobacterium phage Adler (50.0%)	Mycobacteroides abscessus (100%)
ERR1045536	PRJEB7058	SAMEA3375828	NA	Brazil	2006	NA	NA	114.35	3	4783442	2824	4146	Mycobacteroides abscessus (91.11%)	Mycobacteroides abscessus (66.67%)	Mycobacteroides abscessus (100%)
ERR1045537	PRJEB7058	SAMEA3375835	NA	Brazil	2007	NA	NA	116.09	4	4841277	2824	4146	Mycobacteroides abscessus (87.73%)	Mycobacteroides abscessus (50.0%)	Mycobacteroides abscessus (100%)
ERR1045538	PRJEB7058	SAMEA3375844	NA	Brazil	2007	NA	NA	124.3	3	4783595	2824	4146	Mycobacteroides abscessus (91.46%)	Mycobacteroides abscessus (66.67%)	Mycobacteroides abscessus (100%)
ERR1045539	PRJEB7058	SAMEA3375859	NA	Brazil	2007	NA	NA	112.95	8	4843818	2822	4144	Mycobacteroides abscessus (90.94%)	Mycobacteroides abscessus (75.0%)	Mycobacteroides abscessus (100%)
ERR1045540	PRJEB7058	SAMEA3375692	NA	Brazil	2010	NA	NA	118.66	3	4842767	2821	4143	Mycobacteroides abscessus (87.89%)	Mycobacterium phage Adler (33.33%)	Mycobacteroides abscessus (100%)
ERR1045541	PRJEB7058	SAMEA3375693	NA	Brazil	2010	NA	NA	121.87	3	4842766	2821	4143	Mycobacteroides abscessus (89.52%)	Mycobacterium phage Adler (33.33%)	Mycobacteroides abscessus (100%)
ERR1045542	PRJEB7058	SAMEA3375694	NA	Brazil	2010	NA	NA	109.07	2	4781898	2821	4143	Mycobacteroides abscessus (91.53%)	Mycobacterium phage Adler (50.0%)	Mycobacteroides abscessus (100%)
ERR1045543	PRJEB7058	SAMEA3375695	NA	Brazil	2004	NA	NA	96.87	6	4841126	2821	4143	Mycobacteroides abscessus (87.96%)	Mycobacteroides abscessus (66.67%)	Mycobacteroides abscessus (100%)
ERR1045544	PRJEB7058	SAMEA3375696	NA	Brazil	2004	NA	NA	93.75	3	4838133	2821	4143	Mycobacteroides abscessus (87.92%)	Mycobacterium phage Adler (33.33%)	Mycobacteroides abscessus (100%)
ERR1045545	PRJEB7058	SAMEA3375697	NA	Brazil	2004	NA	NA	97.3	5	4840842	2821	4143	Mycobacteroides abscessus (87.93%)	Mycobacteroides abscessus (60.0%)	Mycobacteroides abscessus (100%)
ERR1045546	PRJEB7058	SAMEA3375698	NA	Brazil	2007	NA	NA	101.42	4	4844387	2823	4145	Mycobacteroides abscessus (88.1%)	Mycobacteroides abscessus (50.0%)	Mycobacteroides abscessus (100%)
ERR1045547	PRJEB7058	SAMEA3375700	NA	Brazil	2007	NA	NA	104.07	3	4844587	2824	4146	Mycobacteroides abscessus (87.4%)	Mycobacterium phage Adler (33.33%)	Mycobacteroides abscessus (100%)
ERR1045548	PRJEB7058	SAMEA3375701	NA	Brazil	2007	NA	NA	103.82	3	4844255	2823	4145	Mycobacteroides abscessus (87.91%)	Mycobacterium phage Adler (33.33%)	Mycobacteroides abscessus (100%)
ERR1045549	PRJEB7058	SAMEA3375702	NA	Brazil	2007	NA	NA	112.18	4	4844190	2824	4146	Mycobacteroides abscessus (87.96%)	Mycobacteroides abscessus (50.0%)	Mycobacteroides abscessus (100%)
ERR1045550	PRJEB7058	SAMEA3375703	NA	Brazil	2007	NA	NA	109.76	3	4844588	2824	4146	Mycobacteroides abscessus (88.02%)	Mycobacterium phage Adler (33.33%)	Mycobacteroides abscessus (100%)
ERR1045551	PRJEB7058	SAMEA3375704	NA	Brazil	2007	NA	NA	96.94	3	4844102	2823	4145	Mycobacteroides abscessus (87.21%)	Mycobacterium phage Adler (33.33%)	Mycobacteroides abscessus (100%)
ERR1045552	PRJEB7058	SAMEA3375705	NA	Brazil	2007	NA	NA	91.75	4	4844236	2824	4146	Mycobacteroides abscessus (87.79%)	Mycobacteroides abscessus (50.0%)	Mycobacteroides abscessus (100%)
ERR1045553	PRJEB7058	SAMEA3375706	NA	Brazil	2007	NA	NA	101.56	3	4844101	2823	4145	Mycobacteroides abscessus (87.67%)	Mycobacterium phage Adler (33.33%)	Mycobacteroides abscessus (100%)
ERR1045554	PRJEB7058	SAMEA3375707	NA	Brazil	2007	NA	NA	105.67	3	4844226	2823	4145	Mycobacteroides abscessus (86.87%)	Mycobacterium phage Adler (33.33%)	Mycobacteroides abscessus (100%)
ERR1045555	PRJEB7058	SAMEA3375708	NA	Brazil	2007	NA	NA	109.08	3	4844254	2824	4146	Mycobacteroides abscessus (86.44%)	Mycobacterium phage Adler (33.33%)	Mycobacteroides abscessus (100%)
ERR1045556	PRJEB7058	SAMEA3375709	NA	Brazil	2007	NA	NA	108.43	3	4844714	2824	4146	Mycobacteroides abscessus (87.14%)	Mycobacterium phage Adler (33.33%)	Mycobacteroides abscessus (100%)
ERR1045557	PRJEB7058	SAMEA3375710	NA	Brazil	2007	NA	NA	109.26	4	4844340	2823	4145	Mycobacteroides abscessus (87.85%)	Mycobacteroides abscessus (50.0%)	Mycobacteroides abscessus (100%)
ERR1045558	PRJEB7058	SAMEA3375711	NA	Brazil	2007	NA	NA	94.63	3	4844145	2824	4146	Mycobacteroides abscessus (87.98%)	Mycobacterium phage Adler (33.33%)	Mycobacteroides abscessus (100%)
ERR1045559	PRJEB7058	SAMEA3375712	NA	Brazil	2007	NA	NA	99.5	3	4844559	2823	4145	Mycobacteroides abscessus (86.35%)	Mycobacterium phage Adler (33.33%)	Mycobacteroides abscessus (100%)
ERR1045560	PRJEB7058	SAMEA3375713	NA	Brazil	2007	NA	NA	102.73	3	4844663	2824	4146	Mycobacteroides abscessus (88.36%)	Mycobacterium phage Adler (33.33%)	Mycobacteroides abscessus (100%)
ERR1045561	PRJEB7058	SAMEA3375714	NA	Brazil	2007	NA	NA	101.44	3	4844253	2824	4146	Mycobacteroides abscessus (87.14%)	Mycobacterium phage Adler (33.33%)	Mycobacteroides abscessus (100%)
ERR1045562	PRJEB7058	SAMEA3375715	NA	Brazil	2007	NA	NA	107.9	3	4844713	2824	4146	Mycobacteroides abscessus (87.1%)	Mycobacterium phage Adler (33.33%)	Mycobacteroides abscessus (100%)
ERR1045563	PRJEB7058	SAMEA3375716	NA	Brazil	2007	NA	NA	104.78	3	4844479	2824	4146	Mycobacteroides abscessus (87.11%)	Mycobacterium phage Adler (33.33%)	Mycobacteroides abscessus (100%)
ERR1045564	PRJEB7058	SAMEA3375717	NA	Brazil	2007	NA	NA	105.7	4	4810298	2812	4122	Mycobacteroides abscessus (87.93%)	Mycobacteroides abscessus (50.0%)	Mycobacteroides abscessus (100%)
ERR1045565	PRJEB7058	SAMEA3375718	NA	Brazil	2007	NA	NA	100.73	4	4844308	2824	4146	Mycobacteroides abscessus (87.78%)	Mycobacteroides abscessus (50.0%)	Mycobacteroides abscessus (100%)
ERR1045566	PRJEB7058	SAMEA3375719	NA	Brazil	2004	NA	NA	99.51	4	4844812	2823	4145	Mycobacteroides abscessus (87.85%)	Mycobacteroides abscessus (50.0%)	Mycobacteroides abscessus (100%)
ERR1045567	PRJEB7058	SAMEA3375720	NA	Brazil	2007	NA	NA	94.22	6	4783721	2824	4145	Mycobacteroides abscessus (91.3%)	Mycobacteroides abscessus (83.33%)	Mycobacteroides abscessus (100%)
ERR1045568	PRJEB7058	SAMEA3375721	NA	Brazil	2006	NA	NA	89.36	3	4783306	2824	4144	Mycobacteroides abscessus (91.82%)	Mycobacteroides abscessus (66.67%)	Mycobacteroides abscessus (100%)
ERR1045569	PRJEB7058	SAMEA3375722	NA	Brazil	2006	NA	NA	105.68	2	4783836	2824	4144	Mycobacteroides abscessus (91.14%)	Mycobacterium phage Adler (50.0%)	Mycobacteroides abscessus (100%)
ERR1045570	PRJEB7058	SAMEA3375723	NA	Brazil	2006	NA	NA	103.69	3	4783921	2824	4144	Mycobacteroides abscessus (91.13%)	Mycobacteroides abscessus (66.67%)	Mycobacteroides abscessus (100%)
ERR1045571	PRJEB7058	SAMEA3375724	NA	Brazil	2006	NA	NA	97.72	3	4783919	2824	4144	Mycobacteroides abscessus (91.1%)	Mycobacteroides abscessus (66.67%)	Mycobacteroides abscessus (100%)
ERR1045572	PRJEB7058	SAMEA3375725	NA	Brazil	2006	NA	NA	98.73	2	4783632	2824	4144	Mycobacteroides abscessus (91.01%)	Mycobacterium phage Adler (50.0%)	Mycobacteroides abscessus (100%)
ERR1045573	PRJEB7058	SAMEA3375726	NA	Brazil	2006	NA	NA	99.61	2	4783632	2824	4144	Mycobacteroides abscessus (91.06%)	Mycobacterium phage Adler (50.0%)	Mycobacteroides abscessus (100%)
ERR1045574	PRJEB7058	SAMEA3375727	NA	Brazil	2006	NA	NA	101.5	3	4783357	2824	4144	Mycobacteroides abscessus (90.95%)	Mycobacteroides abscessus (66.67%)	Mycobacteroides abscessus (100%)
ERR1045575	PRJEB7058	SAMEA3375728	NA	Brazil	2006	NA	NA	98.97	3	4783828	2824	4144	Mycobacteroides abscessus (91.15%)	Mycobacteroides abscessus (66.67%)	Mycobacteroides abscessus (100%)
ERR1045576	PRJEB7058	SAMEA3375729	NA	Brazil	2006	NA	NA	89.69	2	4783377	2824	4144	Mycobacteroides abscessus (91.16%)	Mycobacterium phage Adler (50.0%)	Mycobacteroides abscessus (100%)
ERR1045577	PRJEB7058	SAMEA3375730	NA	Brazil	2006	NA	NA	98.58	2	4783814	2824	4144	Mycobacteroides abscessus (91.11%)	Mycobacterium phage Adler (50.0%)	Mycobacteroides abscessus (100%)
ERR1045578	PRJEB7058	SAMEA3375731	NA	Brazil	2006	NA	NA	98.39	2	4783864	2824	4144	Mycobacteroides abscessus (91.21%)	Mycobacterium phage Adler (50.0%)	Mycobacteroides abscessus (100%)
ERR1045579	PRJEB7058	SAMEA3375732	NA	Brazil	2006	NA	NA	89.52	7	4844831	2822	4142	Mycobacteroides abscessus (87.5%)	Mycobacteroides abscessus (71.43%)	Mycobacteroides abscessus (100%)
ERR1045580	PRJEB7058	SAMEA3375733	NA	Brazil	2006	NA	NA	94.62	3	4844655	2824	4144	Mycobacteroides abscessus (87.05%)	Mycobacterium phage Adler (33.33%)	Mycobacteroides abscessus (100%)
ERR1045581	PRJEB7058	SAMEA3375734	NA	Brazil	2006	NA	NA	94.25	3	4784000	2824	4144	Mycobacteroides abscessus (91.28%)	Mycobacteroides abscessus (66.67%)	Mycobacteroides abscessus (100%)
ERR1045582	PRJEB7058	SAMEA3375735	NA	Brazil	2006	NA	NA	108.52	2	4783338	2824	4144	Mycobacteroides abscessus (90.86%)	Mycobacterium phage Adler (50.0%)	Mycobacteroides abscessus (100%)
ERR1045583	PRJEB7058	SAMEA3375736	NA	Brazil	2006	NA	NA	101.22	3	4783368	2824	4144	Mycobacteroides abscessus (91.1%)	Mycobacteroides abscessus (66.67%)	Mycobacteroides abscessus (100%)
ERR1045584	PRJEB7058	SAMEA3375737	NA	Brazil	2006	NA	NA	97.31	3	4783819	2824	4144	Mycobacteroides abscessus (91.48%)	Mycobacteroides abscessus (66.67%)	Mycobacteroides abscessus (100%)
ERR1045585	PRJEB7058	SAMEA3375738	NA	Brazil	2006	NA	NA	94.21	3	4899152	2824	4146	Mycobacteroides abscessus (86.9%)	Mycobacterium phage Adler (33.33%)	Mycobacteroides abscessus (100%)
ERR1045586	PRJEB7058	SAMEA3375739	NA	Brazil	2006	NA	NA	77.2	3	4894246	2824	4146	Mycobacteroides abscessus (86.44%)	Mycobacterium phage Adler (33.33%)	Mycobacteroides abscessus (100%)
ERR1045587	PRJEB7058	SAMEA3375740	NA	Brazil	2007	NA	NA	90.78	3	4898542	2824	4146	Mycobacteroides abscessus (86.78%)	Mycobacterium phage Adler (33.33%)	Mycobacteroides abscessus (100%)
ERR1045588	PRJEB7058	SAMEA3375741	NA	Brazil	2005	NA	NA	94.09	3	4844014	2824	4145	Mycobacteroides abscessus (87.52%)	Mycobacterium phage Adler (33.33%)	Mycobacteroides abscessus (100%)
ERR1045589	PRJEB7058	SAMEA3375742	NA	Brazil	2005	NA	NA	102.68	3	4843993	2824	4145	Mycobacteroides abscessus (85.54%)	Mycobacterium phage Adler (33.33%)	Mycobacteroides abscessus (100%)
ERR1045590	PRJEB7058	SAMEA3375743	NA	Brazil	2005	NA	NA	105.93	2	4783226	2824	4145	Mycobacteroides abscessus (91.0%)	Mycobacterium phage Adler (50.0%)	Mycobacteroides abscessus (100%)
ERR1045591	PRJEB7058	SAMEA3375744	NA	Brazil	2005	NA	NA	119.35	6	4844309	2824	4144	Mycobacteroides abscessus (86.79%)	Mycobacteroides abscessus (66.67%)	Mycobacteroides abscessus (100%)
ERR1045592	PRJEB7058	SAMEA3375745	NA	Brazil	2005	NA	NA	95.73	4	4844669	2824	4145	Mycobacteroides abscessus (87.47%)	Mycobacteroides abscessus (50.0%)	Mycobacteroides abscessus (100%)
ERR1045593	PRJEB7058	SAMEA3375746	Final assembly not MABC	Brazil	2005	NA	NA	69.85	58	6297395	ND	ND	Mycobacterium sp. VKM Ac-1817D (17.74%)	Mycolicibacterium fortuitum (51.72%)	Mycolicibacterium fortuitum (100%)
ERR1045594	PRJEB7058	SAMEA3375747	NA	Brazil	2005	NA	NA	89.58	3	4844178	2824	4145	Mycobacteroides abscessus (87.4%)	Mycobacterium phage Adler (33.33%)	Mycobacteroides abscessus (100%)
ERR1045595	PRJEB7058	SAMEA3375748	NA	Brazil	2005	NA	NA	85.74	4	4783119	2824	4145	Mycobacteroides abscessus (90.8%)	Mycobacteroides abscessus (75.0%)	Mycobacteroides abscessus (100%)
ERR1045596	PRJEB7058	SAMEA3375749	NA	Brazil	2005	NA	NA	91.53	4	4844571	2824	4145	Mycobacteroides abscessus (85.89%)	Mycobacterium phage Adler (25.0%)	Mycobacteroides abscessus (100%)
ERR1045597	PRJEB7058	SAMEA3375750	NA	Brazil	2005	NA	NA	104.56	3	4844138	2824	4145	Mycobacteroides abscessus (86.43%)	Mycobacterium phage Adler (33.33%)	Mycobacteroides abscessus (100%)
ERR1045598	PRJEB7058	SAMEA3375751	NA	Brazil	2005	NA	NA	99.2	3	4844319	2823	4144	Mycobacteroides abscessus (86.6%)	Mycobacterium phage Adler (33.33%)	Mycobacteroides abscessus (100%)
ERR1045599	PRJEB7058	SAMEA3375752	NA	Brazil	2005	NA	NA	89.53	3	4839720	2824	4145	Mycobacteroides abscessus (87.98%)	Mycobacterium phage Adler (33.33%)	Mycobacteroides abscessus (100%)
ERR1045600	PRJEB7058	SAMEA3375753	NA	Brazil	2005	NA	NA	91.72	3	4843959	2824	4145	Mycobacteroides abscessus (87.47%)	Mycobacterium phage Adler (33.33%)	Mycobacteroides abscessus (100%)
ERR1045601	PRJEB7058	SAMEA3375754	NA	Brazil	2005	NA	NA	88.95	3	4807962	2824	4145	Mycobacteroides abscessus (89.12%)	Mycobacterium phage Adler (33.33%)	Mycobacteroides abscessus (100%)
ERR1045602	PRJEB7058	SAMEA3375755	NA	Brazil	2005	NA	NA	104.78	4	4843896	2824	4145	Mycobacteroides abscessus (86.32%)	Mycobacterium phage Adler (25.0%)	Mycobacteroides abscessus (100%)
ERR1045603	PRJEB7058	SAMEA3375756	NA	Brazil	2005	NA	NA	96.6	3	4844406	2824	4145	Mycobacteroides abscessus (86.49%)	Mycobacterium phage Adler (33.33%)	Mycobacteroides abscessus (100%)
ERR1045604	PRJEB7058	SAMEA3375757	NA	Brazil	2005	NA	NA	94.41	3	4844657	2824	4145	Mycobacteroides abscessus (87.59%)	Mycobacterium phage Adler (33.33%)	Mycobacteroides abscessus (100%)
ERR1045605	PRJEB7058	SAMEA3375758	NA	Brazil	2005	NA	NA	97.3	4	4843749	2824	4145	Mycobacteroides abscessus (85.53%)	Mycobacterium phage Adler (25.0%)	Mycobacteroides abscessus (100%)
ERR1045606	PRJEB7058	SAMEA3375759	NA	Brazil	2005	NA	NA	100.78	3	4783511	2824	4145	Mycobacteroides abscessus (91.13%)	Mycobacteroides abscessus (66.67%)	Mycobacteroides abscessus (100%)
ERR1045607	PRJEB7058	SAMEA3375760	NA	Brazil	2005	NA	NA	103.85	2	4783222	2824	4145	Mycobacteroides abscessus (90.28%)	Mycobacterium phage Adler (50.0%)	Mycobacteroides abscessus (100%)
ERR1045608	PRJEB7058	SAMEA3375761	NA	Brazil	2004	NA	NA	109.63	3	4839579	2824	4145	Mycobacteroides abscessus (85.92%)	Mycobacterium phage Adler (33.33%)	Mycobacteroides abscessus (100%)
ERR1045609	PRJEB7058	SAMEA3375762	NA	Brazil	2005	NA	NA	113.26	3	4783303	2823	4144	Mycobacteroides abscessus (91.22%)	Mycobacteroides abscessus (66.67%)	Mycobacteroides abscessus (100%)
ERR1045610	PRJEB7058	SAMEA3375763	NA	Brazil	2004	NA	NA	113.79	3	4783814	2824	4145	Mycobacteroides abscessus (91.09%)	Mycobacteroides abscessus (66.67%)	Mycobacteroides abscessus (100%)
ERR1045611	PRJEB7058	SAMEA3375764	NA	Brazil	2005	NA	NA	107.09	3	4844254	2823	4144	Mycobacteroides abscessus (86.38%)	Mycobacterium phage Adler (33.33%)	Mycobacteroides abscessus (100%)
ERR1045612	PRJEB7058	SAMEA3375765	NA	Brazil	2005	NA	NA	89.62	4	4844839	2824	4145	Mycobacteroides abscessus (85.92%)	Mycobacteroides abscessus (50.0%)	Mycobacteroides abscessus (100%)
ERR1045613	PRJEB7058	SAMEA3375766	NA	Brazil	2005	NA	NA	102.3	3	4828761	2824	4145	Mycobacteroides abscessus (87.59%)	Mycobacterium phage Adler (33.33%)	Mycobacteroides abscessus (100%)
ERR1045614	PRJEB7058	SAMEA3375767	NA	Brazil	2004	NA	NA	128.18	3	4840088	2824	4145	Mycobacteroides abscessus (86.85%)	Mycobacterium phage Adler (33.33%)	Mycobacteroides abscessus (100%)
ERR1045615	PRJEB7058	SAMEA3375768	NA	Brazil	2004	NA	NA	109.5	4	4807997	2824	4145	Mycobacteroides abscessus (89.38%)	Mycobacteroides abscessus (50.0%)	Mycobacteroides abscessus (100%)
ERR1045616	PRJEB7058	SAMEA3375769	NA	Brazil	2004	NA	NA	104.43	3	4808400	2824	4145	Mycobacteroides abscessus (90.09%)	Mycobacterium phage Adler (33.33%)	Mycobacteroides abscessus (100%)
ERR1045617	PRJEB7058	SAMEA3375770	NA	Brazil	2004	NA	NA	117.28	3	4844173	2824	4145	Mycobacteroides abscessus (86.52%)	Mycobacterium phage Adler (33.33%)	Mycobacteroides abscessus (100%)
ERR1045618	PRJEB7058	SAMEA3375771	NA	Brazil	2004	NA	NA	111.57	2	4783863	2823	4144	Mycobacteroides abscessus (90.86%)	Mycobacterium phage Adler (50.0%)	Mycobacteroides abscessus (100%)
ERR1045619	PRJEB7058	SAMEA3375772	NA	Brazil	2004	NA	NA	112.09	2	4783868	2824	4145	Mycobacteroides abscessus (91.53%)	Mycobacterium phage Adler (50.0%)	Mycobacteroides abscessus (100%)
ERR1045620	PRJEB7058	SAMEA3375773	NA	Brazil	2004	NA	NA	103.57	2	4783865	2824	4145	Mycobacteroides abscessus (90.6%)	Mycobacterium phage Adler (50.0%)	Mycobacteroides abscessus (100%)
ERR1045621	PRJEB7058	SAMEA3375774	NA	Brazil	2004	NA	NA	106.76	3	4844628	2824	4145	Mycobacteroides abscessus (85.62%)	Mycobacterium phage Adler (33.33%)	Mycobacteroides abscessus (100%)
ERR1045622	PRJEB7058	SAMEA3375775	NA	Brazil	2004	NA	NA	115.19	3	4844016	2824	4145	Mycobacteroides abscessus (85.57%)	Mycobacterium phage Adler (33.33%)	Mycobacteroides abscessus (100%)
ERR1045623	PRJEB7058	SAMEA3375776	NA	Brazil	2004	NA	NA	93.73	2	4783867	2824	4145	Mycobacteroides abscessus (90.78%)	Mycobacterium phage Adler (50.0%)	Mycobacteroides abscessus (100%)
ERR1045624	PRJEB7058	SAMEA3375777	NA	Brazil	2004	NA	NA	106.44	2	4783378	2824	4145	Mycobacteroides abscessus (91.25%)	Mycobacterium phage Adler (50.0%)	Mycobacteroides abscessus (100%)
ERR1045625	PRJEB7058	SAMEA3375778	NA	Brazil	2004	NA	NA	101.74	4	4839839	2824	4145	Mycobacteroides abscessus (86.75%)	Mycobacteroides abscessus (50.0%)	Mycobacteroides abscessus (100%)
ERR1045626	PRJEB7058	SAMEA3375779	NA	Brazil	2004	NA	NA	111.2	3	4844655	2824	4145	Mycobacteroides abscessus (87.76%)	Mycobacterium phage Adler (33.33%)	Mycobacteroides abscessus (100%)
ERR1045627	PRJEB7058	SAMEA3375780	NA	Brazil	2004	NA	NA	112.43	3	4839567	2824	4145	Mycobacteroides abscessus (86.54%)	Mycobacterium phage Adler (33.33%)	Mycobacteroides abscessus (100%)
ERR1045628	PRJEB7058	SAMEA3375781	NA	Brazil	2004	NA	NA	107.72	2	4783194	2824	4145	Mycobacteroides abscessus (91.17%)	Mycobacterium phage Adler (50.0%)	Mycobacteroides abscessus (100%)
ERR1045629	PRJEB7058	SAMEA3375782	NA	Brazil	2004	massiliense	DCC3a	83.12	3	4783857	2824	4145	Mycobacteroides abscessus (91.11%)	Mycobacteroides abscessus (66.67%)	Mycobacteroides abscessus (100%)
ERR1045630	PRJEB7058	SAMEA3375784	NA	Brazil	2004	NA	NA	81.77	4	4844085	2824	4145	Mycobacteroides abscessus (85.51%)	Mycobacteroides abscessus (50.0%)	Mycobacteroides abscessus (100%)
ERR1045631	PRJEB7058	SAMEA3375785	NA	Brazil	2005	NA	NA	84.71	3	4844474	2824	4145	Mycobacteroides abscessus (85.7%)	Mycobacterium phage Adler (33.33%)	Mycobacteroides abscessus (100%)
ERR1045632	PRJEB7058	SAMEA3375786	NA	Brazil	2004	NA	NA	86.67	3	4844406	2824	4145	Mycobacteroides abscessus (86.11%)	Mycobacterium phage Adler (33.33%)	Mycobacteroides abscessus (100%)
ERR1045633	PRJEB7058	SAMEA3375787	NA	Brazil	2004	NA	NA	95.97	5	4842922	2824	4145	Mycobacteroides abscessus (86.16%)	Mycobacteroides abscessus (40.0%)	Mycobacteroides abscessus (100%)
ERR1045634	PRJEB7058	SAMEA3375788	NA	Brazil	2004	NA	NA	94.06	3	4844254	2824	4145	Mycobacteroides abscessus (85.57%)	Mycobacterium phage Adler (33.33%)	Mycobacteroides abscessus (100%)
ERR1045635	PRJEB7058	SAMEA3375789	NA	Brazil	2004	NA	NA	121.43	2	4783708	2824	4145	Mycobacteroides abscessus (90.93%)	Mycobacterium phage Adler (50.0%)	Mycobacteroides abscessus (100%)
ERR1045636	PRJEB7058	SAMEA3375790	NA	Brazil	2004	NA	NA	101.57	3	4844166	2824	4145	Mycobacteroides abscessus (86.32%)	Mycobacterium phage Adler (33.33%)	Mycobacteroides abscessus (100%)
ERR1045637	PRJEB7058	SAMEA3375791	NA	Brazil	2004	NA	NA	97.18	2	4783375	2824	4145	Mycobacteroides abscessus (91.28%)	Mycobacterium phage Adler (50.0%)	Mycobacteroides abscessus (100%)
ERR1045638	PRJEB7058	SAMEA3375792	NA	Brazil	2004	NA	NA	104.64	4	4839431	2823	4144	Mycobacteroides abscessus (86.73%)	Mycobacteroides abscessus (50.0%)	Mycobacteroides abscessus (100%)
ERR1045639	PRJEB7058	SAMEA3375793	NA	Brazil	2004	NA	NA	105.24	3	4844466	2824	4145	Mycobacteroides abscessus (90.57%)	Mycobacterium phage Adler (33.33%)	Mycobacteroides abscessus (100%)
ERR1045640	PRJEB7058	SAMEA3375794	NA	Brazil	2004	NA	NA	102.71	4	4844656	2824	4145	Mycobacteroides abscessus (87.52%)	Mycobacteroides abscessus (50.0%)	Mycobacteroides abscessus (100%)
ERR1045641	PRJEB7058	SAMEA3375795	NA	Brazil	2004	NA	NA	103.88	2	4783867	2824	4145	Mycobacteroides abscessus (91.07%)	Mycobacterium phage Adler (50.0%)	Mycobacteroides abscessus (100%)
ERR1045642	PRJEB7058	SAMEA3375796	NA	Brazil	2007	NA	NA	106.65	3	4844101	2823	4144	Mycobacteroides abscessus (87.58%)	Mycobacterium phage Adler (33.33%)	Mycobacteroides abscessus (100%)
ERR1045643	PRJEB7058	SAMEA3375797	NA	Brazil	2008	NA	NA	100.66	8	4844001	2823	4142	Mycobacteroides abscessus (88.55%)	Mycobacteroides abscessus (75.0%)	Mycobacteroides abscessus (100%)
ERR1045644	PRJEB7058	SAMEA3375798	NA	Brazil	2008	NA	NA	85.25	3	4844514	2823	4144	Mycobacteroides abscessus (87.86%)	Mycobacterium phage Adler (33.33%)	Mycobacteroides abscessus (100%)
ERR1045645	PRJEB7058	SAMEA3375799	NA	Brazil	2008	NA	NA	100.51	7	4844511	2822	4143	Mycobacteroides abscessus (87.84%)	Mycobacteroides abscessus (71.43%)	Mycobacteroides abscessus (100%)
ERR1045646	PRJEB7058	SAMEA3375800	NA	Brazil	2007	NA	NA	103.38	2	4783965	2823	4144	Mycobacteroides abscessus (91.47%)	Mycobacterium phage Adler (50.0%)	Mycobacteroides abscessus (100%)
ERR1045647	PRJEB7058	SAMEA3375801	NA	Brazil	2008	NA	NA	106.91	3	4844697	2821	4142	Mycobacteroides abscessus (87.5%)	Mycobacterium phage Adler (33.33%)	Mycobacteroides abscessus (100%)
ERR1045648	PRJEB7058	SAMEA3375802	NA	Brazil	2007	NA	NA	108.38	4	4844846	2822	4143	Mycobacteroides abscessus (86.83%)	Mycobacteroides abscessus (50.0%)	Mycobacteroides abscessus (100%)
ERR1045649	PRJEB7058	SAMEA3375803	NA	Brazil	2007	NA	NA	102.1	3	4783520	2823	4144	Mycobacteroides abscessus (91.37%)	Mycobacteroides abscessus (66.67%)	Mycobacteroides abscessus (100%)
ERR1045650	PRJEB7058	SAMEA3375804	NA	Brazil	2008	NA	NA	103.16	3	4844083	2822	4143	Mycobacteroides abscessus (87.12%)	Mycobacterium phage Adler (33.33%)	Mycobacteroides abscessus (100%)
ERR1045651	PRJEB7058	SAMEA3375805	NA	Brazil	2008	NA	NA	110.5	3	4844260	2822	4143	Mycobacteroides abscessus (87.89%)	Mycobacterium phage Adler (33.33%)	Mycobacteroides abscessus (100%)
ERR1045652	PRJEB7058	SAMEA3375806	NA	Brazil	2008	NA	NA	96.08	3	4844264	2823	4144	Mycobacteroides abscessus (86.35%)	Mycobacterium phage Adler (33.33%)	Mycobacteroides abscessus (100%)
ERR1045653	PRJEB7058	SAMEA3375807	NA	Brazil	2008	NA	NA	119.32	4	4844394	2822	4143	Mycobacteroides abscessus (88.19%)	Mycobacteroides abscessus (50.0%)	Mycobacteroides abscessus (100%)
ERR1045654	PRJEB7058	SAMEA3375808	NA	Brazil	2008	NA	NA	102.75	3	4844716	2823	4144	Mycobacteroides abscessus (87.86%)	Mycobacterium phage Adler (33.33%)	Mycobacteroides abscessus (100%)
ERR1045655	PRJEB7058	SAMEA3375809	NA	Brazil	2008	NA	NA	106.73	3	4844561	2823	4144	Mycobacteroides abscessus (87.23%)	Mycobacterium phage Adler (33.33%)	Mycobacteroides abscessus (100%)
ERR1045656	PRJEB7058	SAMEA3375810	NA	Brazil	2008	NA	NA	107.08	4	4844790	2823	4144	Mycobacteroides abscessus (87.87%)	Mycobacteroides abscessus (50.0%)	Mycobacteroides abscessus (100%)
ERR1045657	PRJEB7058	SAMEA3375811	NA	Brazil	2008	NA	NA	104.28	2	4783287	2823	4144	Mycobacteroides abscessus (91.63%)	Mycobacterium phage Adler (50.0%)	Mycobacteroides abscessus (100%)
ERR1045658	PRJEB7058	SAMEA3375812	NA	Brazil	2007	NA	NA	103.13	3	4784095	2823	4144	Mycobacteroides abscessus (91.43%)	Mycobacteroides abscessus (66.67%)	Mycobacteroides abscessus (100%)
ERR1045659	PRJEB7058	SAMEA3375813	NA	Brazil	2008	NA	NA	106.04	2	4783393	2822	4143	Mycobacteroides abscessus (91.52%)	Mycobacterium phage Adler (50.0%)	Mycobacteroides abscessus (100%)
ERR1045660	PRJEB7058	SAMEA3375814	NA	Brazil	2008	NA	NA	96.69	3	4783603	2822	4142	Mycobacteroides abscessus (91.01%)	Mycobacteroides abscessus (66.67%)	Mycobacteroides abscessus (100%)
ERR1045661	PRJEB7058	SAMEA3375815	NA	Brazil	2007	NA	NA	129.64	3	4783414	2823	4143	Mycobacteroides abscessus (91.5%)	Mycobacteroides abscessus (66.67%)	Mycobacteroides abscessus (100%)
ERR1045662	PRJEB7058	SAMEA3375816	NA	Brazil	2007	NA	NA	110.41	4	4844223	2823	4144	Mycobacteroides abscessus (88.07%)	Mycobacteroides abscessus (50.0%)	Mycobacteroides abscessus (100%)
ERR1045663	PRJEB7058	SAMEA3375817	NA	Brazil	2007	NA	NA	101.93	4	4844223	2823	4144	Mycobacteroides abscessus (88.19%)	Mycobacteroides abscessus (50.0%)	Mycobacteroides abscessus (100%)
ERR1045664	PRJEB7058	SAMEA3375818	NA	Brazil	2008	NA	NA	105.64	4	4844242	2823	4144	Mycobacteroides abscessus (88.41%)	Mycobacteroides abscessus (50.0%)	Mycobacteroides abscessus (100%)
ERR1045665	PRJEB7058	SAMEA3375819	NA	Brazil	2008	NA	NA	101.63	6	4784086	2821	4142	Mycobacteroides abscessus (90.78%)	Mycobacteroides abscessus (83.33%)	Mycobacteroides abscessus (100%)
ERR1045666	PRJEB7058	SAMEA3375820	NA	Brazil	2007	NA	NA	100.03	3	4845663	2823	4144	Mycobacteroides abscessus (87.48%)	Mycobacterium phage Adler (33.33%)	Mycobacteroides abscessus (100%)
ERR1045667	PRJEB7058	SAMEA3375821	NA	Brazil	2007	NA	NA	103.8	4	4839879	2823	4144	Mycobacteroides abscessus (87.75%)	Mycobacteroides abscessus (50.0%)	Mycobacteroides abscessus (100%)
ERR1045668	PRJEB7058	SAMEA3375822	NA	Brazil	2007	NA	NA	97.95	3	4844741	2823	4144	Mycobacteroides abscessus (87.86%)	Mycobacterium phage Adler (33.33%)	Mycobacteroides abscessus (100%)
ERR1045669	PRJEB7058	SAMEA3375823	NA	Brazil	2008	NA	NA	125.91	4	4844767	2823	4144	Mycobacteroides abscessus (87.96%)	Mycobacteroides abscessus (50.0%)	Mycobacteroides abscessus (100%)
ERR1045670	PRJEB7058	SAMEA3375824	NA	Brazil	2007	NA	NA	115.18	4	4844387	2823	4144	Mycobacteroides abscessus (88.29%)	Mycobacteroides abscessus (50.0%)	Mycobacteroides abscessus (100%)
ERR1045671	PRJEB7058	SAMEA3375825	NA	Brazil	2007	NA	NA	100.17	3	4844560	2823	4144	Mycobacteroides abscessus (88.48%)	Mycobacterium phage Adler (33.33%)	Mycobacteroides abscessus (100%)
ERR1045672	PRJEB7058	SAMEA3375826	NA	Brazil	2006	NA	NA	102.01	2	4784059	2824	4146	Mycobacteroides abscessus (91.3%)	Mycobacterium phage Adler (50.0%)	Mycobacteroides abscessus (100%)
ERR1045673	PRJEB7058	SAMEA3375827	NA	Brazil	2006	NA	NA	103.38	2	4783872	2824	4146	Mycobacteroides abscessus (91.22%)	Mycobacterium phage Adler (50.0%)	Mycobacteroides abscessus (100%)
ERR1045674	PRJEB7058	SAMEA3375829	NA	Brazil	2006	NA	NA	96.83	3	4783442	2824	4146	Mycobacteroides abscessus (91.12%)	Mycobacteroides abscessus (66.67%)	Mycobacteroides abscessus (100%)
ERR1045675	PRJEB7058	SAMEA3375830	NA	Brazil	2006	NA	NA	111.4	3	4783335	2824	4146	Mycobacteroides abscessus (91.32%)	Mycobacteroides abscessus (66.67%)	Mycobacteroides abscessus (100%)
ERR1045676	PRJEB7058	SAMEA3375831	NA	Brazil	2006	NA	NA	96.76	3	4844121	2824	4146	Mycobacteroides abscessus (87.9%)	Mycobacterium phage Adler (33.33%)	Mycobacteroides abscessus (100%)
ERR1045677	PRJEB7058	SAMEA3375832	NA	Brazil	2006	NA	NA	131.52	3	4784730	2824	4146	Mycobacteroides abscessus (91.41%)	Mycobacteroides abscessus (66.67%)	Mycobacteroides abscessus (100%)
ERR1045678	PRJEB7058	SAMEA3375833	NA	Brazil	2006	NA	NA	112.27	4	4845753	2824	4146	Mycobacteroides abscessus (87.31%)	Mycobacteroides abscessus (50.0%)	Mycobacteroides abscessus (100%)
ERR1045679	PRJEB7058	SAMEA3375834	NA	Brazil	2007	NA	NA	107.98	5	4843965	2823	4144	Mycobacteroides abscessus (87.67%)	Mycobacteroides abscessus (60.0%)	Mycobacteroides abscessus (100%)
ERR1045680	PRJEB7058	SAMEA3375836	NA	Brazil	2007	NA	NA	95.44	3	4841695	2824	4145	Mycobacteroides abscessus (87.62%)	Mycobacterium phage Adler (33.33%)	Mycobacteroides abscessus (100%)
ERR1045681	PRJEB7058	SAMEA3375837	NA	Brazil	2007	NA	NA	103.8	4	4839820	2824	4146	Mycobacteroides abscessus (87.56%)	Mycobacteroides abscessus (50.0%)	Mycobacteroides abscessus (100%)
ERR1045682	PRJEB7058	SAMEA3375838	NA	Brazil	2007	NA	NA	109.27	2	4783463	2824	4146	Mycobacteroides abscessus (91.34%)	Mycobacterium phage Adler (50.0%)	Mycobacteroides abscessus (100%)
ERR1045683	PRJEB7058	SAMEA3375839	NA	Brazil	2007	NA	NA	119.42	3	4784945	2824	4146	Mycobacteroides abscessus (91.49%)	Mycobacteroides abscessus (66.67%)	Mycobacteroides abscessus (100%)
ERR1045684	PRJEB7058	SAMEA3375840	NA	Brazil	2007	NA	NA	102.39	4	4846025	2824	4146	Mycobacteroides abscessus (87.51%)	Mycobacteroides abscessus (50.0%)	Mycobacteroides abscessus (100%)
ERR1045685	PRJEB7058	SAMEA3375841	NA	Brazil	2007	NA	NA	122.23	3	4844223	2824	4146	Mycobacteroides abscessus (87.43%)	Mycobacterium phage Adler (33.33%)	Mycobacteroides abscessus (100%)
ERR1045686	PRJEB7058	SAMEA3375842	NA	Brazil	2007	NA	NA	115.82	3	4844715	2824	4146	Mycobacteroides abscessus (87.45%)	Mycobacterium phage Adler (33.33%)	Mycobacteroides abscessus (100%)
ERR1045687	PRJEB7058	SAMEA3375843	NA	Brazil	2007	NA	NA	101.83	3	4844739	2824	4146	Mycobacteroides abscessus (87.35%)	Mycobacterium phage Adler (33.33%)	Mycobacteroides abscessus (100%)
ERR1045688	PRJEB7058	SAMEA3375845	NA	Brazil	2007	NA	NA	97.35	3	4844824	2824	4146	Mycobacteroides abscessus (86.49%)	Mycobacterium phage Adler (33.33%)	Mycobacteroides abscessus (100%)
ERR1045689	PRJEB7058	SAMEA3375846	NA	Brazil	2007	NA	NA	102.98	2	4784585	2824	4146	Mycobacteroides abscessus (91.51%)	Mycobacterium phage Adler (50.0%)	Mycobacteroides abscessus (100%)
ERR1045690	PRJEB7058	SAMEA3375847	NA	Brazil	2007	NA	NA	99.88	3	4783425	2823	4144	Mycobacteroides abscessus (91.02%)	Mycobacteroides abscessus (66.67%)	Mycobacteroides abscessus (100%)
ERR1045691	PRJEB7058	SAMEA3375848	NA	Brazil	2007	NA	NA	107.69	3	4784083	2823	4144	Mycobacteroides abscessus (91.21%)	Mycobacteroides abscessus (66.67%)	Mycobacteroides abscessus (100%)
ERR1045692	PRJEB7058	SAMEA3375849	NA	Brazil	2007	NA	NA	110.22	4	4844874	2823	4144	Mycobacteroides abscessus (87.7%)	Mycobacteroides abscessus (50.0%)	Mycobacteroides abscessus (100%)
ERR1045693	PRJEB7058	SAMEA3375850	NA	Brazil	2007	NA	NA	112.81	6	4844470	2823	4144	Mycobacteroides abscessus (87.71%)	Mycobacteroides abscessus (50.0%)	Mycobacteroides abscessus (100%)
ERR1045694	PRJEB7058	SAMEA3375851	NA	Brazil	2008	NA	NA	117.72	3	4783848	2823	4144	Mycobacteroides abscessus (91.21%)	Mycobacteroides abscessus (66.67%)	Mycobacteroides abscessus (100%)
ERR1045695	PRJEB7058	SAMEA3375852	NA	Brazil	2008	NA	NA	99.34	4	4823210	2823	4144	Mycobacteroides abscessus (89.39%)	Mycobacteroides abscessus (50.0%)	Mycobacteroides abscessus (100%)
ERR1045696	PRJEB7058	SAMEA3375853	NA	Brazil	2004	NA	NA	104.32	4	4839938	2823	4144	Mycobacteroides abscessus (87.84%)	Mycobacteroides abscessus (50.0%)	Mycobacteroides abscessus (100%)
ERR1045697	PRJEB7058	SAMEA3375855	NA	Brazil	2007	NA	NA	102.2	5	4839374	2823	4145	Mycobacteroides abscessus (88.37%)	Mycobacteroides abscessus (60.0%)	Mycobacteroides abscessus (100%)
ERR1045698	PRJEB7058	SAMEA3375856	NA	Brazil	2007	NA	NA	106.02	7	4782745	2822	4144	Mycobacteroides abscessus (91.39%)	Mycobacteroides abscessus (85.71%)	Mycobacteroides abscessus (100%)
ERR1045699	PRJEB7058	SAMEA3375857	NA	Brazil	2007	NA	NA	102.79	7	4782745	2822	4144	Mycobacteroides abscessus (91.39%)	Mycobacteroides abscessus (85.71%)	Mycobacteroides abscessus (100%)
ERR1045700	PRJEB7058	SAMEA3375858	NA	Brazil	2007	NA	NA	99.7	8	4782556	2822	4144	Mycobacteroides abscessus (91.17%)	Mycobacteroides abscessus (87.5%)	Mycobacteroides abscessus (100%)
ERR1045701	PRJEB7058	SAMEA3375860	NA	Brazil	2007	NA	NA	103.8	8	4782669	2822	4144	Mycobacteroides abscessus (91.48%)	Mycobacteroides abscessus (87.5%)	Mycobacteroides abscessus (100%)
ERR1045702	PRJEB7058	SAMEA3375861	NA	Brazil	2007	NA	NA	104.31	8	4782984	2822	4143	Mycobacteroides abscessus (91.31%)	Mycobacteroides abscessus (87.5%)	Mycobacteroides abscessus (100%)
ERR1045703	PRJEB7058	SAMEA3375862	NA	Brazil	2007	NA	NA	113.73	8	4782876	2822	4144	Mycobacteroides abscessus (91.79%)	Mycobacteroides abscessus (87.5%)	Mycobacteroides abscessus (100%)
ERR1045704	PRJEB7058	SAMEA3375863	NA	Brazil	2007	NA	NA	120.44	9	4782843	2821	4143	Mycobacteroides abscessus (91.31%)	Mycobacteroides abscessus (88.89%)	Mycobacteroides abscessus (100%)
ERR1045705	PRJEB7058	SAMEA3375864	NA	Brazil	2004	NA	NA	115.14	7	4783153	2822	4144	Mycobacteroides abscessus (91.54%)	Mycobacteroides abscessus (85.71%)	Mycobacteroides abscessus (100%)
ERR1045706	PRJEB7058	SAMEA3375865	NA	Brazil	2007	NA	NA	100.25	8	4782805	2822	4144	Mycobacteroides abscessus (91.74%)	Mycobacteroides abscessus (87.5%)	Mycobacteroides abscessus (100%)
ERR1045707	PRJEB7058	SAMEA3375866	NA	Brazil	2010	NA	NA	105.2	13	4844675	2821	4141	Mycobacteroides abscessus (89.53%)	Mycobacteroides abscessus (84.62%)	Mycobacteroides abscessus (100%)
ERR1045708	PRJEB7058	SAMEA3375867	NA	Brazil	2010	NA	NA	85.95	6	4840548	2822	4144	Mycobacteroides abscessus (88.37%)	Mycobacteroides abscessus (66.67%)	Mycobacteroides abscessus (100%)
ERR1045709	PRJEB7058	SAMEA3375868	NA	Brazil	2010	NA	NA	114.88	3	4783699	2823	4145	Mycobacteroides abscessus (91.23%)	Mycobacteroides abscessus (66.67%)	Mycobacteroides abscessus (100%)
ERR1045710	PRJEB7058	SAMEA3375869	NA	Brazil	2010	NA	NA	109.59	3	4783621	2823	4145	Mycobacteroides abscessus (91.13%)	Mycobacteroides abscessus (66.67%)	Mycobacteroides abscessus (100%)
ERR1045711	PRJEB7058	SAMEA3375870	NA	Brazil	2010	NA	NA	112.15	6	4843592	2823	4146	Mycobacteroides abscessus (87.78%)	Mycobacteroides abscessus (66.67%)	Mycobacteroides abscessus (100%)
ERR1045712	PRJEB7058	SAMEA3375871	NA	Brazil	2010	NA	NA	109.94	3	4784096	2823	4145	Mycobacteroides abscessus (91.31%)	Mycobacteroides abscessus (66.67%)	Mycobacteroides abscessus (100%)
ERR1045713	PRJEB7058	SAMEA3375872	NA	Brazil	2010	NA	NA	124.49	3	4783308	2823	4145	Mycobacteroides abscessus (90.98%)	Mycobacteroides abscessus (66.67%)	Mycobacteroides abscessus (100%)
ERR1045714	PRJEB7058	SAMEA3375873	NA	Brazil	2004	NA	NA	113.41	4	4844219	2824	4144	Mycobacteroides abscessus (87.76%)	Mycobacteroides abscessus (50.0%)	Mycobacteroides abscessus (100%)
ERR1045715	PRJEB7058	SAMEA3375874	NA	Brazil	2004	NA	NA	101.46	3	4843982	2824	4144	Mycobacteroides abscessus (87.53%)	Mycobacterium phage Adler (33.33%)	Mycobacteroides abscessus (100%)
ERR1045716	PRJEB7058	SAMEA3375875	NA	Brazil	2004	NA	NA	107.43	3	4844492	2824	4144	Mycobacteroides abscessus (86.67%)	Mycobacterium phage Adler (33.33%)	Mycobacteroides abscessus (100%)
ERR1045717	PRJEB7058	SAMEA3375876	NA	Brazil	2004	NA	NA	102.25	2	4783223	2824	4144	Mycobacteroides abscessus (90.98%)	Mycobacterium phage Adler (50.0%)	Mycobacteroides abscessus (100%)
ERR1045718	PRJEB7058	SAMEA3375877	NA	Brazil	2004	NA	NA	110.13	3	4783753	2824	4144	Mycobacteroides abscessus (91.47%)	Mycobacteroides abscessus (66.67%)	Mycobacteroides abscessus (100%)
ERR1045719	PRJEB7058	SAMEA3375878	NA	Brazil	2008	NA	NA	118.89	2	4783603	2824	4144	Mycobacteroides abscessus (91.5%)	Mycobacterium phage Adler (50.0%)	Mycobacteroides abscessus (100%)
ERR1045720	PRJEB7058	SAMEA3375879	NA	Brazil	2004	NA	NA	123.06	4	4844206	2824	4143	Mycobacteroides abscessus (87.72%)	Mycobacterium phage Adler (25.0%)	Mycobacteroides abscessus (100%)
ERR1045721	PRJEB7058	SAMEA3375880	NA	Brazil	2008	NA	NA	127.01	2	4783627	2824	4144	Mycobacteroides abscessus (91.7%)	Mycobacterium phage Adler (50.0%)	Mycobacteroides abscessus (100%)
ERR1045722	PRJEB7058	SAMEA3375881	NA	Brazil	2004	NA	NA	135.58	4	4840233	2824	4144	Mycobacteroides abscessus (88.31%)	Mycobacteroides abscessus (50.0%)	Mycobacteroides abscessus (100%)
ERR1081288	PRJEB2779	SAMEA3390633	NA	Unknown	Unknown	NA	NA	108.67	7	4853357	2815	4256	Mycobacteroides abscessus (90.98%)	Mycobacteroides abscessus (85.71%)	Mycobacteroides abscessus (100%)
ERR1081289	PRJEB2779	SAMEA3390634	NA	Unknown	Unknown	NA	NA	101.69	13	5036285	2814	4152	Mycobacteroides abscessus (90.03%)	Mycobacteroides abscessus (69.23%)	Mycobacteroides abscessus (100%)
ERR1081290	PRJEB2779	SAMEA3390635	NA	Unknown	Unknown	NA	NA	90.91	13	5136913	2825	4710	Mycobacteroides abscessus (89.14%)	Mycobacteroides abscessus (46.15%)	Mycobacteroides abscessus (100%)
ERR1081291	PRJEB2779	SAMEA3390636	NA	Unknown	Unknown	NA	NA	104.68	6	5278255	2821	4668	Mycobacteroides abscessus (87.7%)	Mycobacteroides abscessus (83.33%)	Mycobacteroides abscessus (100%)
ERR1081292	PRJEB2779	SAMEA3390637	NA	Unknown	Unknown	NA	NA	82.46	5	4856231	2816	4351	Mycobacteroides abscessus (89.17%)	Mycobacteroides abscessus (60.0%)	Mycobacteroides abscessus (100%)
ERR1081293	PRJEB2779	SAMEA3390638	NA	Unknown	Unknown	NA	NA	88.05	40	4938359	2816	4208	Mycobacteroides abscessus (86.42%)	Mycobacteroides abscessus (70.0%)	Mycobacteroides abscessus (100%)
ERR1081294	PRJEB2779	SAMEA3390639	NA	Unknown	Unknown	NA	NA	93.3	12	5227620	2822	4620	Mycobacteroides abscessus (92.96%)	Mycobacteroides abscessus (100.0%)	Mycobacteroides abscessus (100%)
ERR1081295	PRJEB2779	SAMEA3390640	NA	Unknown	Unknown	NA	NA	113.11	15	5137822	2823	4686	Mycobacteroides abscessus (92.03%)	Mycobacteroides abscessus (93.33%)	Mycobacteroides abscessus (100%)
ERR1081296	PRJEB2779	SAMEA3390641	NA	Unknown	Unknown	NA	NA	107.22	11	5160654	2824	4696	Mycobacteroides abscessus (90.8%)	Mycobacteroides abscessus (63.64%)	Mycobacteroides abscessus (100%)
ERR1081297	PRJEB2779	SAMEA3390642	NA	Unknown	Unknown	NA	NA	116.58	16	4943468	2823	4286	Mycobacteroides abscessus (89.23%)	Mycobacteroides abscessus (81.25%)	Mycobacteroides abscessus (100%)
ERR1081298	PRJEB2779	SAMEA3390643	NA	Unknown	Unknown	NA	NA	118.84	33	5000687	2823	4298	Mycobacteroides abscessus (88.49%)	Mycobacteroides abscessus (84.85%)	Mycobacteroides abscessus (100%)
ERR1081299	PRJEB2779	SAMEA3390644	NA	Unknown	Unknown	NA	NA	98.83	31	5473478	2825	4322	Mycobacteroides abscessus (85.15%)	Mycobacteroides abscessus (90.32%)	Mycobacteroides abscessus (100%)
ERR1081300	PRJEB2779	SAMEA3390645	NA	Unknown	Unknown	NA	NA	87.36	55	5442070	2823	4323	Mycobacteroides abscessus (82.99%)	Mycobacteroides abscessus (81.82%)	Mycobacteroides abscessus (100%)
ERR1081301	PRJEB2779	SAMEA3390646	NA	Unknown	Unknown	NA	NA	94.44	20	5091614	2824	4699	Mycobacteroides abscessus (91.57%)	Mycobacteroides abscessus (80.0%)	Mycobacteroides abscessus (100%)
ERR1081302	PRJEB2779	SAMEA3390647	NA	Unknown	Unknown	NA	NA	106.1	89	5293422	2819	4269	Mycobacteroides abscessus (81.5%)	Mycobacteroides abscessus (78.65%)	Mycobacteroides abscessus (100%)
ERR1081303	PRJEB2779	SAMEA3390648	NA	Unknown	Unknown	NA	NA	105.73	85	5478315	2825	4323	Mycobacteroides abscessus (85.34%)	Mycobacteroides abscessus (85.88%)	Mycobacteroides abscessus (100%)
ERR1081304	PRJEB2779	SAMEA3390649	NA	Unknown	Unknown	NA	NA	105.1	18	5165725	2828	4326	Mycobacteroides abscessus (86.44%)	Mycobacteroides abscessus (83.33%)	Mycobacteroides abscessus (100%)
ERR1081305	PRJEB2779	SAMEA3390650	NA	Unknown	Unknown	NA	NA	103.42	27	5284351	2818	4321	Mycobacteroides abscessus (89.99%)	Mycobacteroides abscessus (88.89%)	Mycobacteroides abscessus (100%)
ERR1081306	PRJEB2779	SAMEA3390651	NA	Unknown	Unknown	NA	NA	101.42	14	5196083	2791	4226	Mycobacteroides abscessus (83.96%)	Mycobacteroides abscessus (78.57%)	Mycobacteroides abscessus (100%)
ERR1081307	PRJEB2779	SAMEA3390652	NA	Unknown	Unknown	NA	NA	103.33	144	5388731	2809	4286	Mycobacteroides abscessus (85.53%)	Mycobacteroides abscessus (86.11%)	Mycobacteroides abscessus (100%)
ERR1081308	PRJEB2779	SAMEA3390653	NA	Unknown	Unknown	NA	NA	93.81	30	5290167	2828	4329	Mycobacteroides abscessus (84.23%)	Mycobacteroides abscessus (83.33%)	Mycobacteroides abscessus (100%)
ERR1081309	PRJEB2779	SAMEA3390654	NA	Unknown	Unknown	NA	NA	92.15	15	5105819	2816	4352	Mycobacteroides abscessus (85.61%)	Mycobacteroides abscessus (100.0%)	Mycobacteroides abscessus (100%)
ERR1081310	PRJEB2779	SAMEA3390655	NA	Unknown	Unknown	NA	NA	91.29	8	5154682	2818	4270	Mycobacteroides abscessus (87.53%)	Mycobacteroides abscessus (75.0%)	Mycobacteroides abscessus (100%)
ERR1081311	PRJEB2779	SAMEA3390656	NA	Unknown	Unknown	NA	NA	109.59	32	5260788	2816	4344	Mycobacteroides abscessus (84.18%)	Mycobacteroides abscessus (81.25%)	Mycobacteroides abscessus (100%)
ERR1081312	PRJEB2779	SAMEA3390657	NA	Unknown	Unknown	NA	NA	104.35	11	4971822	2818	4181	Mycobacteroides abscessus (90.39%)	Mycobacteroides abscessus (63.64%)	Mycobacteroides abscessus (100%)
ERR1081313	PRJEB2779	SAMEA3390658	NA	Unknown	Unknown	NA	NA	102.54	2	5161294	2815	4186	Mycobacteroides abscessus (93.34%)	Mycobacteroides abscessus (100.0%)	Mycobacteroides abscessus (100%)
ERR1081314	PRJEB2779	SAMEA3390659	NA	Unknown	Unknown	NA	NA	93.82	3	5160945	2815	4186	Mycobacteroides abscessus (93.41%)	Mycobacteroides abscessus (100.0%)	Mycobacteroides abscessus (100%)
ERR1081315	PRJEB2779	SAMEA3390660	NA	Unknown	Unknown	NA	NA	92.58	8	5157525	2815	4186	Mycobacteroides abscessus (93.36%)	Mycobacteroides abscessus (100.0%)	Mycobacteroides abscessus (100%)
ERR1081316	PRJEB2779	SAMEA3390661	NA	Unknown	Unknown	NA	NA	89.9	15	5158633	2815	4184	Mycobacteroides abscessus (93.44%)	Mycobacteroides abscessus (100.0%)	Mycobacteroides abscessus (100%)
ERR1081317	PRJEB2779	SAMEA3390662	NA	Unknown	Unknown	NA	NA	79.7	2	5161067	2815	4186	Mycobacteroides abscessus (93.41%)	Mycobacteroides abscessus (100.0%)	Mycobacteroides abscessus (100%)
ERR1081318	PRJEB2779	SAMEA3390663	NA	Unknown	Unknown	NA	NA	86.5	13	5018510	2821	4334	Mycobacteroides abscessus (88.49%)	Mycobacteroides abscessus (84.62%)	Mycobacteroides abscessus (100%)
ERR1144165	PRJEB2779	SAMEA3488783	NA	Unknown	Unknown	NA	NA	96.95	2	5096600	2828	4752	Mycobacteroides abscessus (93.61%)	Mycobacteroides abscessus (100.0%)	Mycobacteroides abscessus (100%)
ERR1144166	PRJEB2779	SAMEA3488784	NA	Unknown	Unknown	NA	NA	87.05	9	5094140	2827	4748	Mycobacteroides abscessus (93.78%)	Mycobacteroides abscessus (100.0%)	Mycobacteroides abscessus (100%)
ERR1144167	PRJEB2779	SAMEA3488785	NA	Unknown	Unknown	NA	NA	149.24	4	5096667	2827	4748	Mycobacteroides abscessus (93.69%)	Mycobacteroides abscessus (100.0%)	Mycobacteroides abscessus (100%)
ERR1144168	PRJEB2779	SAMEA3488786	NA	Unknown	Unknown	NA	NA	187.88	5	5095921	2828	4751	Mycobacteroides abscessus (93.78%)	Mycobacteroides abscessus (100.0%)	Mycobacteroides abscessus (100%)
ERR1144169	PRJEB2779	SAMEA3488787	NA	Unknown	Unknown	NA	NA	150.43	9	5096018	2828	4750	Mycobacteroides abscessus (93.65%)	Mycobacteroides abscessus (100.0%)	Mycobacteroides abscessus (100%)
ERR1144170	PRJEB2779	SAMEA3488788	NA	Unknown	Unknown	NA	NA	164.08	5	5095672	2828	4750	Mycobacteroides abscessus (93.61%)	Mycobacteroides abscessus (100.0%)	Mycobacteroides abscessus (100%)
ERR1144171	PRJEB2779	SAMEA3488789	NA	Unknown	Unknown	NA	NA	73.09	8	5095097	2828	4750	Mycobacteroides abscessus (93.97%)	Mycobacteroides abscessus (100.0%)	Mycobacteroides abscessus (100%)
ERR1144172	PRJEB2779	SAMEA3488790	NA	Unknown	Unknown	NA	NA	90.84	6	5094906	2828	4748	Mycobacteroides abscessus (93.96%)	Mycobacteroides abscessus (100.0%)	Mycobacteroides abscessus (100%)
ERR114965	PRJEB2779	SAMEA1464973	NA	United Kingdom	2007	abscessus	DCC1	93.93	20	5251420	2825	4620	Mycobacteroides abscessus (69.78%)	Mycobacteroides abscessus (100.0%)	Mycobacteroides abscessus (100%)
ERR114966	PRJEB2779	SAMEA1464951	NA	United Kingdom	2007	abscessus	DCC1	81.65	25	5250970	2825	4620	Mycobacteroides abscessus (69.55%)	Mycobacteroides abscessus (96.0%)	Mycobacteroides abscessus (100%)
ERR114967	PRJEB2779	SAMEA1464850	NA	United Kingdom	2007	NA	NA	71.91	159	5404699	2824	4305	Mycobacteroides abscessus (60.46%)	Mycobacteroides abscessus (82.39%)	Mycobacteroides abscessus (100%)
ERR114968	PRJEB2779	SAMEA1464841	NA	United Kingdom	2007	abscessus	DCC1	91.48	32	5103311	2825	4617	Mycobacteroides abscessus (71.69%)	Mycobacteroides abscessus (100.0%)	Mycobacteroides abscessus (100%)
ERR114969	PRJEB2779	SAMEA1464889	NA	Unknown	Unknown	NA	NA	88.24	26	5158021	2817	4188	Mycobacteroides abscessus (72.03%)	Mycobacteroides abscessus (100.0%)	Mycobacteroides abscessus (100%)
ERR114970	PRJEB2779	SAMEA1464881	NA	United Kingdom	2007	massiliense	DCC3a	97.77	81	4844871	2821	4112	Mycobacteroides abscessus (69.91%)	Mycobacteroides abscessus (93.83%)	Mycobacteroides abscessus (100%)
ERR114971	PRJEB2779	SAMEA1464927	NA	United Kingdom	2007	massiliense	DCC3a	104.97	61	4838777	2821	4116	Mycobacteroides abscessus (70.14%)	Mycobacteroides abscessus (91.8%)	Mycobacteroides abscessus (100%)
ERR114972	PRJEB2779	SAMEA1464925	NA	United Kingdom	2009	abscessus	DCC2	91.82	62	5297523	2827	4308	Mycobacteroides abscessus (65.07%)	Mycobacteroides abscessus (93.55%)	Mycobacteroides abscessus (100%)
ERR114973	PRJEB2779	SAMEA1464921	NA	United Kingdom	2007	massiliense	DCC3a	106.92	68	4839789	2822	4117	Mycobacteroides abscessus (70.13%)	Mycobacteroides abscessus (91.18%)	Mycobacteroides abscessus (100%)
ERR114974	PRJEB2779	SAMEA1464901	NA	United Kingdom	2007	abscessus	Non-DCC	95.09	47	5276075	2822	4310	Mycobacteroides abscessus (68.67%)	Mycobacteroides abscessus (91.49%)	Mycobacteroides abscessus (100%)
ERR114975	PRJEB2779	SAMEA1464971	NA	United Kingdom	2008	abscessus	DCC2	81.13	54	5190768	2820	4318	Mycobacteroides abscessus (66.45%)	Mycobacteroides abscessus (90.74%)	Mycobacteroides abscessus (100%)
ERR114976	PRJEB2779	SAMEA1464944	NA	United Kingdom	2008	abscessus	DCC2	49.24	67	5317619	2829	4310	Mycobacteroides abscessus (64.17%)	Mycobacteroides abscessus (94.03%)	Mycobacteroides abscessus (100%)
ERR114977	PRJEB2779	SAMEA1464849	NA	United Kingdom	2008	bolletii	Non-DCC	107.07	24	4902736	2819	4183	Mycobacteroides abscessus (68.6%)	Mycobacteroides abscessus (100.0%)	Mycobacteroides abscessus (100%)
ERR114978	PRJEB2779	SAMEA1464863	NA	United Kingdom	2008	bolletii	Non-DCC	104.96	27	4902036	2820	4184	Mycobacteroides abscessus (68.48%)	Mycobacteroides abscessus (100.0%)	Mycobacteroides abscessus (100%)
ERR114979	PRJEB2779	SAMEA1464838	NA	United Kingdom	2008	bolletii	Non-DCC	47.66	24	4877376	2818	4183	Mycobacteroides abscessus (65.78%)	Mycobacteroides abscessus (100.0%)	Mycobacteroides abscessus (100%)
ERR114980	PRJEB2779	SAMEA1464894	NA	United Kingdom	2008	massiliense	DCC3a	113.72	56	4839757	2822	4119	Mycobacteroides abscessus (70.08%)	Mycobacteroides abscessus (91.07%)	Mycobacteroides abscessus (100%)
ERR114981	PRJEB2779	SAMEA1464871	NA	United Kingdom	2008	massiliense	DCC3a	103.48	80	4822852	2816	4112	Mycobacteroides abscessus (69.59%)	Mycobacteroides abscessus (92.5%)	Mycobacteroides abscessus (100%)
ERR114982	PRJEB2779	SAMEA1464923	NA	United Kingdom	2008	massiliense	DCC3a	115.51	59	4838600	2822	4112	Mycobacteroides abscessus (70.37%)	Mycobacteroides abscessus (91.53%)	Mycobacteroides abscessus (100%)
ERR114983	PRJEB2779	SAMEA1464948	NA	United Kingdom	2008	abscessus	DCC2	92.9	51	5188261	2823	4324	Mycobacteroides abscessus (66.92%)	Mycobacteroides abscessus (88.24%)	Mycobacteroides abscessus (100%)
ERR114984	PRJEB2779	SAMEA1464969	NA	United Kingdom	2007	abscessus	DCC1	104.61	21	5251072	2825	4620	Mycobacteroides abscessus (69.58%)	Mycobacteroides abscessus (100.0%)	Mycobacteroides abscessus (100%)
ERR114985	PRJEB2779	SAMEA1464907	NA	Unknown	Unknown	NA	NA	111.47	11	5160788	2816	4189	Mycobacteroides abscessus (72.27%)	Mycobacteroides abscessus (100.0%)	Mycobacteroides abscessus (100%)
ERR114986	PRJEB2779	SAMEA1464924	NA	United Kingdom	2007	abscessus	Non-DCC	98.74	39	5276100	2823	4309	Mycobacteroides abscessus (68.6%)	Mycobacteroides abscessus (89.74%)	Mycobacteroides abscessus (100%)
ERR114987	PRJEB2779	SAMEA1464938	NA	United Kingdom	2007	massiliense	DCC3a	87.38	19	5159339	2816	4185	Mycobacteroides abscessus (72.24%)	Mycobacteroides abscessus (100.0%)	Mycobacteroides abscessus (100%)
ERR114988	PRJEB2779	SAMEA1464955	NA	United Kingdom	2008	massiliense	DCC3a	51.86	103	4854920	2813	4141	Mycobacteroides abscessus (69.49%)	Mycobacteroides abscessus (94.17%)	Mycobacteroides abscessus (100%)
ERR114989	PRJEB2779	SAMEA1464970	NA	United Kingdom	2008	massiliense	DCC3a	99.73	78	4877370	2818	4141	Mycobacteroides abscessus (69.73%)	Mycobacteroides abscessus (94.87%)	Mycobacteroides abscessus (100%)
ERR114990	PRJEB2779	SAMEA1464840	NA	United Kingdom	2008	massiliense	DCC3a	91.47	57	4838847	2822	4119	Mycobacteroides abscessus (70.28%)	Mycobacteroides abscessus (94.74%)	Mycobacteroides abscessus (100%)
ERR114991	PRJEB2779	SAMEA1464866	NA	United Kingdom	2008	massiliense	DCC3a	98.49	64	4838441	2822	4119	Mycobacteroides abscessus (70.31%)	Mycobacteroides abscessus (93.75%)	Mycobacteroides abscessus (100%)
ERR114992	PRJEB2779	SAMEA1464867	NA	United Kingdom	2008	massiliense	DCC3a	110.44	67	4844520	2820	4112	Mycobacteroides abscessus (69.86%)	Mycobacteroides abscessus (91.04%)	Mycobacteroides abscessus (100%)
ERR114993	PRJEB2779	SAMEA1464911	NA	United Kingdom	2008	abscessus	DCC2	91.13	53	5187306	2823	4323	Mycobacteroides abscessus (66.92%)	Mycobacteroides abscessus (88.68%)	Mycobacteroides abscessus (100%)
ERR114994	PRJEB2779	SAMEA1464905	NA	United Kingdom	2008	abscessus	DCC2	82.72	56	5190455	2821	4316	Mycobacteroides abscessus (66.87%)	Mycobacteroides abscessus (91.07%)	Mycobacteroides abscessus (100%)
ERR114995	PRJEB2779	SAMEA1464956	NA	United Kingdom	2008	massiliense	DCC3a	111.46	72	4878169	2819	4144	Mycobacteroides abscessus (69.62%)	Mycobacteroides abscessus (93.06%)	Mycobacteroides abscessus (100%)
ERR114996	PRJEB2779	SAMEA1464939	NA	United Kingdom	2008	abscessus	DCC2	95.53	59	5324155	2828	4315	Mycobacteroides abscessus (64.14%)	Mycobacteroides abscessus (91.53%)	Mycobacteroides abscessus (100%)
ERR114997	PRJEB2779	SAMEA1464856	NA	United Kingdom	2008	bolletii	Non-DCC	92.56	22	4851228	2819	4184	Mycobacteroides abscessus (68.78%)	Mycobacteroides abscessus (100.0%)	Mycobacteroides abscessus (100%)
ERR114998	PRJEB2779	SAMEA1464846	NA	United Kingdom	2008	massiliense	DCC3a	98.2	60	4839659	2822	4118	Mycobacteroides abscessus (69.18%)	Mycobacteroides abscessus (93.33%)	Mycobacteroides abscessus (100%)
ERR114999	PRJEB2779	SAMEA1464891	Final assembly not MABC	Unknown	Unknown	NA	NA	38.08	94	6186762	ND	ND	Mycobacterium simiae (52.22%)	Mycobacterium simiae (68.09%)	Mycobacterium simiae (35%)
ERR115000	PRJEB2779	SAMEA1464884	NA	United Kingdom	2008	abscessus	Non-DCC	34.69	69	5381171	2811	4356	Mycobacteroides abscessus (66.57%)	Mycobacteroides abscessus (97.1%)	Mycobacteroides abscessus (100%)
ERR115001	PRJEB2779	SAMEA1464869	NA	United Kingdom	2008	massiliense	DCC3a	84.19	59	4838352	2822	4118	Mycobacteroides abscessus (70.11%)	Mycobacteroides abscessus (94.92%)	Mycobacteroides abscessus (100%)
ERR115002	PRJEB2779	SAMEA1464949	NA	United Kingdom	2008	bolletii	Non-DCC	112.39	19	4851723	2820	4183	Mycobacteroides abscessus (68.55%)	Mycobacteroides abscessus (100.0%)	Mycobacteroides abscessus (100%)
ERR115003	PRJEB2779	SAMEA1464906	NA	United Kingdom	2008	massiliense	DCC3a	82.1	22	5158788	2817	4188	Mycobacteroides abscessus (72.04%)	Mycobacteroides abscessus (100.0%)	Mycobacteroides abscessus (100%)
ERR115004	PRJEB2779	SAMEA1464887	NA	United Kingdom	2008	abscessus	Non-DCC	75.42	77	5393370	2815	4372	Mycobacteroides abscessus (66.43%)	Mycobacteroides abscessus (89.61%)	Mycobacteroides abscessus (100%)
ERR115005	PRJEB2779	SAMEA1464893	NA	United Kingdom	2008	abscessus	Non-DCC	76.97	76	5466101	2816	4373	Mycobacteroides abscessus (66.5%)	Mycobacteroides abscessus (96.05%)	Mycobacteroides abscessus (100%)
ERR115006	PRJEB2779	SAMEA1464875	NA	United Kingdom	2008	abscessus	DCC2	89.27	63	5190439	2820	4318	Mycobacteroides abscessus (66.52%)	Mycobacteroides abscessus (87.3%)	Mycobacteroides abscessus (100%)
ERR115007	PRJEB2779	SAMEA1464857	NA	United Kingdom	2008	massiliense	Non-DCC	83.27	85	4963826	2816	4092	Mycobacteroides abscessus (65.96%)	Mycobacteroides abscessus (75.29%)	Mycobacteroides abscessus (100%)
ERR115008	PRJEB2779	SAMEA1464835	NA	United Kingdom	2008	bolletii	Non-DCC	75.18	31	4848694	2819	4179	Mycobacteroides abscessus (67.87%)	Mycobacteroides abscessus (100.0%)	Mycobacteroides abscessus (100%)
ERR115009	PRJEB2779	SAMEA1464972	NA	United Kingdom	2008	massiliense	DCC3a	75.39	75	4834870	2824	4099	Mycobacteroides abscessus (68.82%)	Mycobacteroides abscessus (89.33%)	Mycobacteroides abscessus (100%)
ERR115010	PRJEB2779	SAMEA1464953	NA	United Kingdom	2008	abscessus	DCC2	74.55	55	5191410	2821	4319	Mycobacteroides abscessus (67.16%)	Mycobacteroides abscessus (89.09%)	Mycobacteroides abscessus (100%)
ERR115011	PRJEB2779	SAMEA1464940	NA	United Kingdom	2008	abscessus	DCC2	34.55	66	5180207	2825	4323	Mycobacteroides abscessus (66.98%)	Mycobacteroides abscessus (93.94%)	Mycobacteroides abscessus (100%)
ERR115012	PRJEB2779	SAMEA1464915	NA	United Kingdom	2008	massiliense	DCC3a	23.05	50	5142716	2817	4179	Mycobacteroides abscessus (71.87%)	Mycobacteroides abscessus (100.0%)	Mycobacteroides abscessus (100%)
ERR115013	PRJEB2779	SAMEA1464916	NA	United Kingdom	2008	massiliense	DCC3a	104.65	15	5150341	2816	4188	Mycobacteroides abscessus (67.85%)	Mycobacteroides abscessus (100.0%)	Mycobacteroides abscessus (100%)
ERR115014	PRJEB2779	SAMEA1464941	NA	United Kingdom	2008	massiliense	DCC3a	127.37	59	4838688	2822	4116	Mycobacteroides abscessus (66.29%)	Mycobacteroides abscessus (94.92%)	Mycobacteroides abscessus (100%)
ERR115015	PRJEB2779	SAMEA1464962	NA	United Kingdom	2009	massiliense	DCC3a	114.51	69	4839794	2821	4115	Mycobacteroides abscessus (65.69%)	Mycobacteroides abscessus (92.75%)	Mycobacteroides abscessus (100%)
ERR115016	PRJEB2779	SAMEA1464968	NA	United Kingdom	2009	massiliense	DCC3a	116.58	66	4819954	2819	4099	Mycobacteroides abscessus (66.04%)	Mycobacteroides abscessus (95.45%)	Mycobacteroides abscessus (100%)
ERR115017	PRJEB2779	SAMEA1464848	Final assembly contaminated	United Kingdom	2009	NA	NA	71.79	147	7989261	ND	ND	Enterococcus faecalis (38.29%)	Enterococcus faecalis (55.78%)	Enterococcus faecalis (50%) / Other (50%)
ERR115018	PRJEB2779	SAMEA1464830	NA	United Kingdom	2009	abscessus	DCC2	97.25	64	5190292	2819	4318	Mycobacteroides abscessus (62.89%)	Mycobacteroides abscessus (89.06%)	Mycobacteroides abscessus (100%)
ERR115019	PRJEB2779	SAMEA1464897	NA	United Kingdom	2009	massiliense	DCC3a	98.56	18	5158554	2816	4187	Mycobacteroides abscessus (67.91%)	Mycobacteroides abscessus (100.0%)	Mycobacteroides abscessus (100%)
ERR115020	PRJEB2779	SAMEA1464878	Final assembly > 6Mbp	United Kingdom	2009	NA	NA	80.39	2478	6572520	ND	ND	Mycobacteroides abscessus (62.04%)	Mycobacteroides abscessus (99.72%)	Mycobacteroides abscessus (95%)
ERR115021	PRJEB2779	SAMEA1464935	NA	United Kingdom	2009	massiliense	DCC3a	99.37	15	5149444	2816	4184	Mycobacteroides abscessus (67.71%)	Mycobacteroides abscessus (93.33%)	Mycobacteroides abscessus (100%)
ERR115022	PRJEB2779	SAMEA1464918	NA	United Kingdom	2009	massiliense	DCC3a	98.09	24	5158650	2816	4190	Mycobacteroides abscessus (67.71%)	Mycobacteroides abscessus (100.0%)	Mycobacteroides abscessus (100%)
ERR115023	PRJEB2779	SAMEA1464930	NA	United Kingdom	2009	massiliense	DCC3a	80.53	35	5157654	2817	4184	Mycobacteroides abscessus (68.0%)	Mycobacteroides abscessus (97.14%)	Mycobacteroides abscessus (100%)
ERR115024	PRJEB2779	SAMEA1464868	NA	United Kingdom	2009	abscessus	DCC2	76.48	64	5185657	2822	4320	Mycobacteroides abscessus (63.12%)	Mycobacteroides abscessus (87.5%)	Mycobacteroides abscessus (100%)
ERR115025	PRJEB2779	SAMEA1464888	NA	United Kingdom	2009	NA	NA	102.2	93	4871955	2794	4306	Mycobacteroides abscessus (64.29%)	Mycobacteroides abscessus (96.77%)	Mycobacteroides abscessus (100%)
ERR115026	PRJEB2779	SAMEA1464834	NA	United Kingdom	2009	abscessus	DCC2	97.74	63	5293003	2829	4313	Mycobacteroides abscessus (61.61%)	Mycobacteroides abscessus (93.65%)	Mycobacteroides abscessus (100%)
ERR115027	PRJEB2779	SAMEA1464845	NA	United Kingdom	2009	bolletii	Non-DCC	115.62	26	4849980	2820	4186	Mycobacteroides abscessus (64.75%)	Mycobacteroides abscessus (100.0%)	Mycobacteroides abscessus (100%)
ERR115028	PRJEB2779	SAMEA1464864	NA	United Kingdom	2009	bolletii	Non-DCC	118.29	24	4849317	2819	4180	Mycobacteroides abscessus (64.8%)	Mycobacteroides abscessus (100.0%)	Mycobacteroides abscessus (100%)
ERR115029	PRJEB2779	SAMEA1464943	NA	United Kingdom	2009	bolletii	Non-DCC	112.83	29	4850052	2820	4185	Mycobacteroides abscessus (64.81%)	Mycobacteroides abscessus (100.0%)	Mycobacteroides abscessus (100%)
ERR115030	PRJEB2779	SAMEA1464961	NA	United Kingdom	2009	NA	NA	103.45	24	4904122	2813	4125	Mycobacteroides abscessus (62.47%)	Mycobacteroides abscessus (87.5%)	Mycobacteroides abscessus (100%)
ERR115031	PRJEB2779	SAMEA1464902	NA	United Kingdom	2009	abscessus	DCC2	102.97	50	5233571	2826	4325	Mycobacteroides abscessus (64.69%)	Mycobacteroides abscessus (92.0%)	Mycobacteroides abscessus (100%)
ERR115032	PRJEB2779	SAMEA1464919	NA	United Kingdom	2009	abscessus	DCC2	97.79	61	5231773	2826	4320	Mycobacteroides abscessus (64.66%)	Mycobacteroides abscessus (93.44%)	Mycobacteroides abscessus (100%)
ERR115033	PRJEB2779	SAMEA1464910	NA	United Kingdom	2009	abscessus	DCC2	110.67	53	5233719	2826	4323	Mycobacteroides abscessus (64.84%)	Mycobacteroides abscessus (92.45%)	Mycobacteroides abscessus (100%)
ERR115034	PRJEB2779	SAMEA1464957	NA	United Kingdom	2010	massiliense	Non-DCC	115.27	81	4964727	2816	4092	Mycobacteroides abscessus (62.41%)	Mycobacteroides abscessus (77.78%)	Mycobacteroides abscessus (100%)
ERR115035	PRJEB2779	SAMEA1464942	NA	United Kingdom	2007	abscessus	DCC2	110.1	136	5395905	2824	4306	Mycobacteroides abscessus (60.4%)	Mycobacteroides abscessus (88.24%)	Mycobacteroides abscessus (100%)
ERR115036	PRJEB2779	SAMEA1464853	NA	United Kingdom	2010	massiliense	DCC3a	87.07	25	5158639	2816	4186	Mycobacteroides abscessus (67.62%)	Mycobacteroides abscessus (100.0%)	Mycobacteroides abscessus (100%)
ERR115037	PRJEB2779	SAMEA1464831	NA	United Kingdom	2010	massiliense	DCC3a	92.4	26	5158014	2816	4187	Mycobacteroides abscessus (68.09%)	Mycobacteroides abscessus (100.0%)	Mycobacteroides abscessus (100%)
ERR115038	PRJEB2779	SAMEA1464842	NA	United Kingdom	2010	massiliense	DCC3a	95.0	18	5159161	2816	4188	Mycobacteroides abscessus (67.99%)	Mycobacteroides abscessus (94.44%)	Mycobacteroides abscessus (100%)
ERR115039	PRJEB2779	SAMEA1464890	NA	United Kingdom	2010	abscessus	DCC2	93.84	47	5160671	2828	4325	Mycobacteroides abscessus (62.72%)	Mycobacteroides abscessus (93.62%)	Mycobacteroides abscessus (100%)
ERR115040	PRJEB2779	SAMEA1464882	NA	United Kingdom	2010	abscessus	Non-DCC	97.88	54	5467389	2816	4371	Mycobacteroides abscessus (62.52%)	Mycobacteroides abscessus (92.59%)	Mycobacteroides abscessus (100%)
ERR115041	PRJEB2779	SAMEA1464934	NA	United Kingdom	2007	abscessus	DCC1	90.89	25	5249673	2824	4619	Mycobacteroides abscessus (65.84%)	Mycobacteroides abscessus (100.0%)	Mycobacteroides abscessus (100%)
ERR115042	PRJEB2779	SAMEA1464908	NA	United Kingdom	2010	massiliense	DCC3a	96.46	35	5159349	2816	4186	Mycobacteroides abscessus (68.11%)	Mycobacteroides abscessus (100.0%)	Mycobacteroides abscessus (100%)
ERR115043	PRJEB2779	SAMEA1464960	NA	United Kingdom	2009	abscessus	DCC2	90.47	54	5297095	2828	4315	Mycobacteroides abscessus (61.6%)	Mycobacteroides abscessus (88.89%)	Mycobacteroides abscessus (100%)
ERR115044	PRJEB2779	SAMEA1464833	NA	United Kingdom	2010	massiliense	DCC3a	69.51	42	5155903	2817	4188	Mycobacteroides abscessus (67.94%)	Mycobacteroides abscessus (100.0%)	Mycobacteroides abscessus (100%)
ERR115045	PRJEB2779	SAMEA1464855	NA	United Kingdom	2010	massiliense	DCC3a	87.62	30	5158808	2816	4184	Mycobacteroides abscessus (68.06%)	Mycobacteroides abscessus (100.0%)	Mycobacteroides abscessus (100%)
ERR115046	PRJEB2779	SAMEA1464876	NA	United Kingdom	2010	abscessus	Non-DCC	87.0	77	5393414	2816	4372	Mycobacteroides abscessus (62.49%)	Mycobacteroides abscessus (92.21%)	Mycobacteroides abscessus (100%)
ERR115047	PRJEB2779	SAMEA1464898	NA	United Kingdom	2010	abscessus	DCC2	96.87	49	5233982	2823	4322	Mycobacteroides abscessus (64.71%)	Mycobacteroides abscessus (89.8%)	Mycobacteroides abscessus (100%)
ERR115048	PRJEB2779	SAMEA1464959	NA	United Kingdom	2010	massiliense	DCC3a	38.75	56	5152963	2818	4178	Mycobacteroides abscessus (65.78%)	Mycobacteroides abscessus (100.0%)	Mycobacteroides abscessus (100%)
ERR115049	PRJEB2779	SAMEA1464964	NA	United Kingdom	2010	abscessus	Non-DCC	106.44	61	5094909	2820	4302	Mycobacteroides abscessus (62.71%)	Mycobacteroides abscessus (93.44%)	Mycobacteroides abscessus (100%)
ERR115050	PRJEB2779	SAMEA1464954	NA	United Kingdom	2010	massiliense	DCC3a	95.58	21	5159398	2815	4185	Mycobacteroides abscessus (68.0%)	Mycobacteroides abscessus (100.0%)	Mycobacteroides abscessus (100%)
ERR115051	PRJEB2779	SAMEA1464936	NA	United Kingdom	2010	massiliense	DCC3a	85.29	38	5156462	2817	4184	Mycobacteroides abscessus (67.89%)	Mycobacteroides abscessus (100.0%)	Mycobacteroides abscessus (100%)
ERR115052	PRJEB2779	SAMEA1464899	NA	United Kingdom	2010	massiliense	DCC6	97.23	39	5350750	2817	4173	Mycobacteroides abscessus (63.98%)	Mycobacteroides abscessus (100.0%)	Mycobacteroides abscessus (100%)
ERR115053	PRJEB2779	SAMEA1464892	NA	United Kingdom	2010	massiliense	DCC3a	97.26	82	4854099	2822	4122	Mycobacteroides abscessus (65.77%)	Mycobacteroides abscessus (92.68%)	Mycobacteroides abscessus (100%)
ERR115054	PRJEB2779	SAMEA1464847	NA	United Kingdom	2010	abscessus	Non-DCC	100.69	27	4969916	2822	4370	Mycobacteroides abscessus (65.86%)	Mycobacteroides abscessus (96.3%)	Mycobacteroides abscessus (100%)
ERR115055	PRJEB2779	SAMEA1464861	NA	United Kingdom	2010	massiliense	DCC3a	110.39	18	5163787	2816	4190	Mycobacteroides abscessus (67.95%)	Mycobacteroides abscessus (88.89%)	Mycobacteroides abscessus (100%)
ERR115056	PRJEB2779	SAMEA1464945	NA	United Kingdom	2010	massiliense	DCC3a	84.3	40	5155375	2817	4186	Mycobacteroides abscessus (67.96%)	Mycobacteroides abscessus (100.0%)	Mycobacteroides abscessus (100%)
ERR115057	PRJEB2779	SAMEA1464967	NA	United Kingdom	2010	massiliense	DCC3a	96.07	62	4886486	2820	4155	Mycobacteroides abscessus (66.24%)	Mycobacteroides abscessus (90.32%)	Mycobacteroides abscessus (100%)
ERR115058	PRJEB2779	SAMEA1464912	NA	United Kingdom	2010	massiliense	DCC3a	92.97	35	5248238	2817	4203	Mycobacteroides abscessus (67.46%)	Mycobacteroides abscessus (100.0%)	Mycobacteroides abscessus (100%)
ERR115059	PRJEB2779	SAMEA1464931	NA	United Kingdom	2010	massiliense	DCC3a	102.96	30	5158908	2817	4186	Mycobacteroides abscessus (68.07%)	Mycobacteroides abscessus (100.0%)	Mycobacteroides abscessus (100%)
ERR115060	PRJEB2779	SAMEA1464914	NA	United Kingdom	2010	massiliense	DCC3a	55.28	57	5155827	2817	4183	Mycobacteroides abscessus (67.85%)	Mycobacteroides abscessus (100.0%)	Mycobacteroides abscessus (100%)
ERR115061	PRJEB2779	SAMEA1464872	NA	United Kingdom	2010	massiliense	DCC3a	112.11	72	4832389	2820	4110	Mycobacteroides abscessus (67.35%)	Mycobacteroides abscessus (93.06%)	Mycobacteroides abscessus (100%)
ERR115062	PRJEB2779	SAMEA1464886	NA	United Kingdom	2010	massiliense	DCC3a	97.73	74	4834543	2821	4111	Mycobacteroides abscessus (67.24%)	Mycobacteroides abscessus (94.59%)	Mycobacteroides abscessus (100%)
ERR115063	PRJEB2779	SAMEA1464843	NA	United Kingdom	2010	bolletii	Non-DCC	104.32	30	5016522	2831	4169	Mycobacteroides abscessus (63.79%)	Mycobacteroides abscessus (96.67%)	Mycobacteroides abscessus (100%)
ERR115064	PRJEB2779	SAMEA1464832	NA	United Kingdom	2010	massiliense	DCC3a	109.2	20	5159773	2817	4189	Mycobacteroides abscessus (69.24%)	Mycobacteroides abscessus (100.0%)	Mycobacteroides abscessus (100%)
ERR115065	PRJEB2779	SAMEA1464852	NA	United Kingdom	2010	massiliense	DCC3a	111.68	68	4833491	2822	4114	Mycobacteroides abscessus (67.16%)	Mycobacteroides abscessus (92.65%)	Mycobacteroides abscessus (100%)
ERR115066	PRJEB2779	SAMEA1464873	NA	United Kingdom	2010	abscessus	DCC2	61.54	73	5185519	2823	4318	Mycobacteroides abscessus (63.34%)	Mycobacteroides abscessus (90.41%)	Mycobacteroides abscessus (100%)
ERR115067	PRJEB2779	SAMEA1464896	NA	United Kingdom	2010	massiliense	DCC3a	116.49	17	5160159	2815	4189	Mycobacteroides abscessus (69.06%)	Mycobacteroides abscessus (100.0%)	Mycobacteroides abscessus (100%)
ERR115068	PRJEB2779	SAMEA1464909	NA	United Kingdom	2010	massiliense	DCC3a	115.02	14	5159280	2818	4188	Mycobacteroides abscessus (69.27%)	Mycobacteroides abscessus (100.0%)	Mycobacteroides abscessus (100%)
ERR115069	PRJEB2779	SAMEA1464929	NA	United Kingdom	2010	massiliense	DCC3a	110.52	16	5159480	2816	4186	Mycobacteroides abscessus (69.43%)	Mycobacteroides abscessus (100.0%)	Mycobacteroides abscessus (100%)
ERR115070	PRJEB2779	SAMEA1464952	NA	United Kingdom	2010	abscessus	DCC2	108.35	51	5399458	2826	4324	Mycobacteroides abscessus (62.92%)	Mycobacteroides abscessus (90.2%)	Mycobacteroides abscessus (100%)
ERR115071	PRJEB2779	SAMEA1464937	NA	United Kingdom	2011	massiliense	DCC3a	115.91	18	5149370	2816	4190	Mycobacteroides abscessus (69.3%)	Mycobacteroides abscessus (100.0%)	Mycobacteroides abscessus (100%)
ERR115072	PRJEB2779	SAMEA1464963	NA	United Kingdom	2011	massiliense	DCC3a	72.05	25	5157448	2818	4184	Mycobacteroides abscessus (69.36%)	Mycobacteroides abscessus (96.0%)	Mycobacteroides abscessus (100%)
ERR115073	PRJEB2779	SAMEA1464859	NA	United Kingdom	2011	massiliense	DCC3a	124.9	20	5159855	2816	4188	Mycobacteroides abscessus (69.35%)	Mycobacteroides abscessus (100.0%)	Mycobacteroides abscessus (100%)
ERR115074	PRJEB2779	SAMEA1464965	NA	United Kingdom	2011	massiliense	DCC3a	123.46	70	4831934	2821	4108	Mycobacteroides abscessus (67.37%)	Mycobacteroides abscessus (92.86%)	Mycobacteroides abscessus (100%)
ERR115075	PRJEB2779	SAMEA1464950	NA	United Kingdom	2011	massiliense	DCC3a	118.77	17	5149110	2815	4187	Mycobacteroides abscessus (69.43%)	Mycobacteroides abscessus (100.0%)	Mycobacteroides abscessus (100%)
ERR115076	PRJEB2779	SAMEA1464932	NA	United Kingdom	2011	massiliense	DCC3a	122.45	11	5159958	2816	4186	Mycobacteroides abscessus (69.29%)	Mycobacteroides abscessus (81.82%)	Mycobacteroides abscessus (100%)
ERR115077	PRJEB2779	SAMEA1464920	NA	United Kingdom	2011	abscessus	Non-DCC	118.22	51	5264709	2814	4365	Mycobacteroides abscessus (62.98%)	Mycobacteroides abscessus (94.12%)	Mycobacteroides abscessus (100%)
ERR115078	PRJEB2779	SAMEA1464900	NA	United Kingdom	2010	massiliense	DCC3a	123.83	18	5159485	2816	4191	Mycobacteroides abscessus (69.16%)	Mycobacteroides abscessus (100.0%)	Mycobacteroides abscessus (100%)
ERR115079	PRJEB2779	SAMEA1464885	NA	United Kingdom	2010	abscessus	Non-DCC	114.23	64	5466883	2813	4371	Mycobacteroides abscessus (63.37%)	Mycobacteroides abscessus (92.19%)	Mycobacteroides abscessus (100%)
ERR115080	PRJEB2779	SAMEA1464879	NA	United Kingdom	2010	massiliense	DCC3a	127.28	10	5160413	2816	4189	Mycobacteroides abscessus (69.18%)	Mycobacteroides abscessus (100.0%)	Mycobacteroides abscessus (100%)
ERR115081	PRJEB2779	SAMEA1464865	NA	United Kingdom	2010	massiliense	Non-DCC	130.96	21	4975445	2818	4109	Mycobacteroides abscessus (66.63%)	Mycobacteroides abscessus (85.71%)	Mycobacteroides abscessus (100%)
ERR115082	PRJEB2779	SAMEA1464844	NA	United Kingdom	2010	massiliense	DCC3a	126.28	16	5159445	2815	4189	Mycobacteroides abscessus (69.28%)	Mycobacteroides abscessus (100.0%)	Mycobacteroides abscessus (100%)
ERR115083	PRJEB2779	SAMEA1464928	NA	United Kingdom	2010	massiliense	DCC3a	101.9	24	5158529	2817	4186	Mycobacteroides abscessus (69.35%)	Mycobacteroides abscessus (91.67%)	Mycobacteroides abscessus (100%)
ERR115084	PRJEB2779	SAMEA1464946	NA	United Kingdom	2010	massiliense	DCC3a	62.42	84	4832542	2821	4105	Mycobacteroides abscessus (67.06%)	Mycobacteroides abscessus (95.24%)	Mycobacteroides abscessus (100%)
ERR115085	PRJEB2779	SAMEA1464958	NA	United Kingdom	2011	massiliense	DCC3a	123.17	68	4832156	2821	4108	Mycobacteroides abscessus (67.46%)	Mycobacteroides abscessus (92.65%)	Mycobacteroides abscessus (100%)
ERR115086	PRJEB2779	SAMEA1464836	NA	United Kingdom	2011	massiliense	DCC3a	111.55	92	4825033	2814	4107	Mycobacteroides abscessus (66.64%)	Mycobacteroides abscessus (90.22%)	Mycobacteroides abscessus (100%)
ERR115087	PRJEB2779	SAMEA1464851	NA	United Kingdom	2011	massiliense	DCC3a	92.44	19	5147458	2816	4188	Mycobacteroides abscessus (69.41%)	Mycobacteroides abscessus (94.74%)	Mycobacteroides abscessus (100%)
ERR115088	PRJEB2779	SAMEA1464860	NA	United Kingdom	2011	massiliense	DCC3a	116.8	25	5147980	2816	4188	Mycobacteroides abscessus (69.72%)	Mycobacteroides abscessus (100.0%)	Mycobacteroides abscessus (100%)
ERR115089	PRJEB2779	SAMEA1464877	NA	United Kingdom	2011	massiliense	DCC3a	98.87	24	5159634	2816	4190	Mycobacteroides abscessus (69.54%)	Mycobacteroides abscessus (95.83%)	Mycobacteroides abscessus (100%)
ERR115090	PRJEB2779	SAMEA1464895	NA	United Kingdom	2011	massiliense	DCC3a	98.83	22	5156436	2815	4189	Mycobacteroides abscessus (69.42%)	Mycobacteroides abscessus (100.0%)	Mycobacteroides abscessus (100%)
ERR115091	PRJEB2779	SAMEA1464933	NA	United Kingdom	2011	abscessus	Non-DCC	102.5	56	5253021	2815	4367	Mycobacteroides abscessus (62.91%)	Mycobacteroides abscessus (91.07%)	Mycobacteroides abscessus (100%)
ERR115092	PRJEB2779	SAMEA1464913	NA	United Kingdom	2011	massiliense	DCC3a	111.48	20	5159687	2816	4189	Mycobacteroides abscessus (69.55%)	Mycobacteroides abscessus (90.0%)	Mycobacteroides abscessus (100%)
ERR115093	PRJEB2779	SAMEA1464862	NA	United Kingdom	2008	massiliense	DCC3a	106.05	70	4838737	2821	4119	Mycobacteroides abscessus (67.33%)	Mycobacteroides abscessus (92.86%)	Mycobacteroides abscessus (100%)
ERR115094	PRJEB2779	SAMEA1464947	NA	United Kingdom	2007	abscessus	DCC2	93.23	61	5188679	2823	4323	Mycobacteroides abscessus (62.29%)	Mycobacteroides abscessus (90.16%)	Mycobacteroides abscessus (100%)
ERR115095	PRJEB2779	SAMEA1464966	NA	United Kingdom	2009	bolletii	Non-DCC	75.16	28	4849634	2821	4181	Mycobacteroides abscessus (65.93%)	Mycobacteroides abscessus (100.0%)	Mycobacteroides abscessus (100%)
ERR115096	PRJEB2779	SAMEA1464904	NA	United Kingdom	2008	abscessus	DCC2	43.63	70	5180849	2825	4316	Mycobacteroides abscessus (64.01%)	Mycobacteroides abscessus (92.86%)	Mycobacteroides abscessus (100%)
ERR115097	PRJEB2779	SAMEA1464917	NA	United Kingdom	2010	abscessus	DCC2	116.2	54	5190912	2820	4318	Mycobacteroides abscessus (64.19%)	Mycobacteroides abscessus (90.74%)	Mycobacteroides abscessus (100%)
ERR115098	PRJEB2779	SAMEA1464880	NA	United Kingdom	2007	massiliense	DCC3a	121.23	58	4840054	2822	4120	Mycobacteroides abscessus (67.54%)	Mycobacteroides abscessus (89.66%)	Mycobacteroides abscessus (100%)
ERR115099	PRJEB2779	SAMEA1464874	NA	United Kingdom	2010	massiliense	DCC3a	106.13	88	4818122	2813	4106	Mycobacteroides abscessus (66.51%)	Mycobacteroides abscessus (89.77%)	Mycobacteroides abscessus (100%)
ERR115100	PRJEB2779	SAMEA1464883	NA	United Kingdom	2007	massiliense	DCC3a	90.35	21	5156736	2817	4189	Mycobacteroides abscessus (69.12%)	Mycobacteroides abscessus (100.0%)	Mycobacteroides abscessus (100%)
ERR115101	PRJEB2779	SAMEA1464837	NA	United Kingdom	2009	massiliense	DCC3a	92.52	23	5158194	2816	4188	Mycobacteroides abscessus (69.22%)	Mycobacteroides abscessus (95.65%)	Mycobacteroides abscessus (100%)
ERR115102	PRJEB2779	SAMEA1464858	NA	United Kingdom	2007	abscessus	Non-DCC	59.87	69	5272895	2823	4301	Mycobacteroides abscessus (65.16%)	Mycobacteroides abscessus (98.55%)	Mycobacteroides abscessus (100%)
ERR115103	PRJEB2779	SAMEA1464926	NA	United Kingdom	2009	bolletii	Non-DCC	116.47	14	4827350	2819	4183	Mycobacteroides abscessus (65.55%)	Mycobacteroides abscessus (100.0%)	Mycobacteroides abscessus (100%)
ERR115104	PRJEB2779	SAMEA1464922	NA	United Kingdom	2007	abscessus	Non-DCC	112.84	46	5275211	2823	4306	Mycobacteroides abscessus (65.94%)	Mycobacteroides abscessus (91.3%)	Mycobacteroides abscessus (100%)
ERR115105	PRJEB2779	SAMEA1464903	NA	United Kingdom	2009	massiliense	DCC3a	71.68	24	5158986	2817	4186	Mycobacteroides abscessus (69.42%)	Mycobacteroides abscessus (91.67%)	Mycobacteroides abscessus (100%)
ERR115106	PRJEB2779	SAMEA1464839	NA	United Kingdom	2008	bolletii	Non-DCC	49.16	31	4897932	2820	4185	Mycobacteroides abscessus (65.58%)	Mycobacteroides abscessus (100.0%)	Mycobacteroides abscessus (100%)
ERR115107	PRJEB2779	SAMEA1464854	NA	United Kingdom	2010	massiliense	DCC3a	46.42	56	5151115	2818	4176	Mycobacteroides abscessus (69.25%)	Mycobacteroides abscessus (100.0%)	Mycobacteroides abscessus (100%)
ERR115108	PRJEB2779	SAMEA1464870	NA	United Kingdom	2008	massiliense	DCC3a	55.17	53	5154634	2817	4184	Mycobacteroides abscessus (69.03%)	Mycobacteroides abscessus (98.11%)	Mycobacteroides abscessus (100%)
ERR119082	PRJEB2779	SAMEA1317706	NA	United Kingdom	2009	massiliense	DCC3a	81.83	47	5159157	2816	4185	Mycobacteroides abscessus (68.67%)	Mycobacteroides abscessus (97.87%)	Mycobacteroides abscessus (100%)
ERR119083	PRJEB2779	SAMEA1317715	NA	United Kingdom	2010	massiliense	DCC3a	138.4	14	5160544	2816	4190	Mycobacteroides abscessus (70.71%)	Mycobacteroides abscessus (92.86%)	Mycobacteroides abscessus (100%)
ERR119084	PRJEB2779	SAMEA1317698	NA	United Kingdom	2009	massiliense	DCC3a	117.3	17	5105782	2820	4145	Mycobacteroides abscessus (71.05%)	Mycobacteroides abscessus (94.12%)	Mycobacteroides abscessus (100%)
ERR119085	PRJEB2779	SAMEA1317714	NA	United Kingdom	2010	massiliense	DCC3a	134.19	12	5160432	2816	4189	Mycobacteroides abscessus (70.77%)	Mycobacteroides abscessus (100.0%)	Mycobacteroides abscessus (100%)
ERR119086	PRJEB2779	SAMEA1317712	NA	United Kingdom	2010	massiliense	ND	146.19	15	5160735	2816	4189	Mycobacteroides abscessus (70.6%)	Mycobacteroides abscessus (100.0%)	Mycobacteroides abscessus (100%)
ERR119087	PRJEB2779	SAMEA1317701	NA	United Kingdom	2010	massiliense	DCC3a	102.24	20	5159626	2816	4191	Mycobacteroides abscessus (70.68%)	Mycobacteroides abscessus (95.0%)	Mycobacteroides abscessus (100%)
ERR119088	PRJEB2779	SAMEA1317697	NA	United Kingdom	2009	NA	NA	184.78	15	5160373	2816	4189	Mycobacteroides abscessus (70.74%)	Mycobacteroides abscessus (100.0%)	Mycobacteroides abscessus (100%)
ERR119089	PRJEB2779	SAMEA1317704	NA	United Kingdom	2010	NA	NA	178.23	16	5160238	2816	4190	Mycobacteroides abscessus (70.64%)	Mycobacteroides abscessus (93.75%)	Mycobacteroides abscessus (100%)
ERR119090	PRJEB2779	SAMEA1317693	NA	United Kingdom	2009	NA	NA	177.92	91	4853487	2820	4112	Mycobacteroides abscessus (67.31%)	Mycobacteroides abscessus (82.42%)	Mycobacteroides abscessus (100%)
ERR119091	PRJEB2779	SAMEA1317711	NA	United Kingdom	2009	massiliense	ND	153.41	101	4831052	2813	4105	Mycobacteroides abscessus (67.71%)	Mycobacteroides abscessus (91.09%)	Mycobacteroides abscessus (100%)
ERR119092	PRJEB2779	SAMEA1317702	NA	United Kingdom	2009	massiliense	ND	164.02	71	4853733	2822	4122	Mycobacteroides abscessus (68.68%)	Mycobacteroides abscessus (92.96%)	Mycobacteroides abscessus (100%)
ERR119093	PRJEB2779	SAMEA1317713	NA	United Kingdom	2009	NA	NA	182.4	73	4896590	2820	4135	Mycobacteroides abscessus (67.79%)	Mycobacteroides abscessus (90.41%)	Mycobacteroides abscessus (100%)
ERR119094	PRJEB2779	SAMEA1317707	NA	United Kingdom	2009	massiliense	DCC3a	132.53	101	4842566	2812	4108	Mycobacteroides abscessus (67.65%)	Mycobacteroides abscessus (90.1%)	Mycobacteroides abscessus (100%)
ERR119095	PRJEB2779	SAMEA1317692	NA	United Kingdom	2009	massiliense	Non-DCC	127.06	29	4904439	2812	4128	Mycobacteroides abscessus (68.04%)	Mycobacteroides abscessus (89.66%)	Mycobacteroides abscessus (100%)
ERR119096	PRJEB2779	SAMEA1317699	NA	United Kingdom	2009	massiliense	DCC3a	110.47	23	5160795	2816	4188	Mycobacteroides abscessus (70.83%)	Mycobacteroides abscessus (95.65%)	Mycobacteroides abscessus (100%)
ERR119097	PRJEB2779	SAMEA1317717	NA	United Kingdom	2010	bolletii	Non-DCC	113.48	26	4827657	2820	4185	Mycobacteroides abscessus (66.94%)	Mycobacteroides abscessus (100.0%)	Mycobacteroides abscessus (100%)
ERR119098	PRJEB2779	SAMEA1317700	NA	United Kingdom	2009	abscessus	DCC2	107.85	75	5187586	2824	4321	Mycobacteroides abscessus (65.75%)	Mycobacteroides abscessus (88.0%)	Mycobacteroides abscessus (100%)
ERR119099	PRJEB2779	SAMEA1317696	NA	United Kingdom	2010	NA	NA	195.63	45	5182774	2821	4322	Mycobacteroides abscessus (64.89%)	Mycobacteroides abscessus (88.89%)	Mycobacteroides abscessus (100%)
ERR119100	PRJEB2779	SAMEA1317703	NA	United Kingdom	2009	abscessus	DCC2	125.3	60	5191086	2820	4321	Mycobacteroides abscessus (65.45%)	Mycobacteroides abscessus (91.67%)	Mycobacteroides abscessus (100%)
ERR119101	PRJEB2779	SAMEA1317691	NA	United Kingdom	2010	massiliense	ND	161.61	15	5160348	2816	4189	Mycobacteroides abscessus (70.65%)	Mycobacteroides abscessus (100.0%)	Mycobacteroides abscessus (100%)
ERR119102	PRJEB2779	SAMEA1317716	Final assembly with > 250 contigs	United Kingdom	2009	NA	NA	148.0	362	4892634	ND	ND	Mycobacteroides abscessus (67.82%)	Mycobacteroides abscessus (98.62%)	Mycobacteroides abscessus (100%)
ERR119103	PRJEB2779	SAMEA1317695	NA	United Kingdom	2010	NA	NA	147.16	15	4864075	2814	4348	Mycobacteroides abscessus (67.11%)	Mycobacteroides abscessus (100.0%)	Mycobacteroides abscessus (100%)
ERR119104	PRJEB2779	SAMEA1317709	NA	United Kingdom	2008	massiliense	ND	162.28	18	5150831	2816	4188	Mycobacteroides abscessus (70.78%)	Mycobacteroides abscessus (94.44%)	Mycobacteroides abscessus (100%)
ERR119105	PRJEB2779	SAMEA1317710	NA	United Kingdom	2009	NA	NA	188.13	13	5150194	2816	4189	Mycobacteroides abscessus (70.68%)	Mycobacteroides abscessus (100.0%)	Mycobacteroides abscessus (100%)
ERR119106	PRJEB2779	SAMEA1317705	NA	United Kingdom	2009	NA	NA	194.09	15	5160576	2816	4190	Mycobacteroides abscessus (70.53%)	Mycobacteroides abscessus (100.0%)	Mycobacteroides abscessus (100%)
ERR119107	PRJEB2779	SAMEA1317694	NA	United Kingdom	2008	abscessus	Non-DCC	136.18	74	5469003	2816	4376	Mycobacteroides abscessus (64.89%)	Mycobacteroides abscessus (94.59%)	Mycobacteroides abscessus (100%)
ERR119108	PRJEB2779	SAMEA1317708	NA	United Kingdom	2010	massiliense	DCC3a	133.25	91	4889009	2818	4129	Mycobacteroides abscessus (67.45%)	Mycobacteroides abscessus (92.31%)	Mycobacteroides abscessus (100%)
ERR1215659	PRJEB7058	SAMEA3375854	NA	Brazil	Unknown	NA	NA	83.89	3	4839656	2824	4146	Mycobacteroides abscessus (86.4%)	Mycobacterium phage Adler (33.33%)	Mycobacteroides abscessus (100%)
ERR1251273	PRJEB2779	SAMEA3597503	NA	Unknown	Unknown	NA	NA	87.42	9	5224077	2825	4707	Mycobacteroides abscessus (90.24%)	Mycobacteroides abscessus (77.78%)	Mycobacteroides abscessus (100%)
ERR1251274	PRJEB2779	SAMEA3597504	NA	Unknown	Unknown	NA	NA	81.54	7	5233529	2826	4720	Mycobacteroides abscessus (89.23%)	Mycobacteroides abscessus (71.43%)	Mycobacteroides abscessus (100%)
ERR1251275	PRJEB2779	SAMEA3597505	Assembly failed	Unknown	Unknown	NA	NA	ND	ND	ND	ND	ND	Mycobacteroides abscessus (92.82%)	ND	ND
ERR1413167	PRJEB14002	SAMEA3986598	NA	Germany	Unknown	NA	NA	51.76	115	5214198	2813	4650	Mycobacteroides abscessus (68.78%)	Mycobacteroides abscessus (97.39%)	Mycobacteroides abscessus (100%)
ERR1413168	PRJEB14002	SAMEA3986599	NA	Germany	Unknown	NA	NA	125.95	26	5212139	2822	4691	Mycobacteroides abscessus (90.22%)	Mycobacteroides abscessus (92.31%)	Mycobacteroides abscessus (100%)
ERR1413169	PRJEB14002	SAMEA3986600	NA	Germany	Unknown	NA	NA	98.89	27	4771134	2828	4238	Mycobacteroides abscessus (91.89%)	Mycobacteroides abscessus (100.0%)	Mycobacteroides abscessus (100%)
ERR1413170	PRJEB14002	SAMEA3986601	NA	Germany	Unknown	NA	NA	145.2	27	4767871	2829	4243	Mycobacteroides abscessus (91.88%)	Mycobacteroides abscessus (100.0%)	Mycobacteroides abscessus (100%)
ERR1413171	PRJEB14002	SAMEA3986602	NA	Germany	Unknown	NA	NA	100.64	46	4903052	2812	4345	Mycobacteroides abscessus (91.57%)	Mycobacteroides abscessus (91.3%)	Mycobacteroides abscessus (100%)
ERR1413172	PRJEB14002	SAMEA3986603	NA	Germany	Unknown	NA	NA	76.91	37	5223524	2819	4602	Mycobacteroides abscessus (95.1%)	Mycobacteroides abscessus (100.0%)	Mycobacteroides abscessus (100%)
ERR1413173	PRJEB14002	SAMEA3986604	Final assembly with > 250 contigs	Unknown	Unknown	NA	NA	80.91	5035	5925274	ND	ND	Mycobacteroides abscessus (92.84%)	Mycobacteroides abscessus (99.17%)	No match
ERR1413174	PRJEB14002	SAMEA3986605	NA	Germany	Unknown	NA	NA	56.03	114	5441129	2814	4291	Mycobacteroides abscessus (79.52%)	Mycobacteroides abscessus (85.96%)	Mycobacteroides abscessus (100%)
ERR1413175	PRJEB14002	SAMEA3986606	NA	Germany	Unknown	NA	NA	85.18	34	5220493	2823	4214	Mycobacteroides abscessus (87.38%)	Mycobacteroides abscessus (100.0%)	Mycobacteroides abscessus (100%)
ERR1413176	PRJEB14002	SAMEA3986607	NA	Germany	Unknown	NA	NA	77.34	45	5112832	2819	4695	Mycobacteroides abscessus (90.16%)	Mycobacteroides abscessus (97.78%)	Mycobacteroides abscessus (100%)
ERR1413177	PRJEB14002	SAMEA3986608	NA	Germany	Unknown	NA	NA	51.24	55	5135777	2814	4662	Mycobacteroides abscessus (89.33%)	Mycobacteroides abscessus (98.18%)	Mycobacteroides abscessus (100%)
ERR1413178	PRJEB14002	SAMEA3986609	NA	Germany	Unknown	NA	NA	172.49	18	4894619	2809	4168	Mycobacteroides abscessus (87.61%)	Mycobacteroides abscessus (100.0%)	Mycobacteroides abscessus (100%)
ERR1413179	PRJEB14002	SAMEA3986610	NA	Germany	Unknown	NA	NA	74.55	16	4971346	2822	4205	Mycobacteroides abscessus (94.89%)	Mycobacteroides abscessus (100.0%)	Mycobacteroides abscessus (100%)
ERR1413180	PRJEB14002	SAMEA3986611	NA	Germany	Unknown	NA	NA	144.72	27	4968961	2818	4207	Mycobacteroides abscessus (90.67%)	Mycobacteroides abscessus (100.0%)	Mycobacteroides abscessus (100%)
ERR1413181	PRJEB14002	SAMEA3986612	NA	Germany	Unknown	NA	NA	59.95	75	5040291	2807	4082	Mycobacteroides abscessus (83.9%)	Mycobacteroides abscessus (68.0%)	Mycobacteroides abscessus (100%)
ERR1413182	PRJEB14002	SAMEA3986613	NA	Germany	Unknown	NA	NA	163.07	31	4903787	2822	4182	Mycobacteroides abscessus (90.86%)	Mycobacteroides abscessus (90.32%)	Mycobacteroides abscessus (100%)
ERR1413183	PRJEB14002	SAMEA3986614	NA	Germany	Unknown	NA	NA	112.99	76	5460667	2816	4324	Mycobacteroides abscessus (86.55%)	Mycobacteroides abscessus (92.11%)	Mycobacteroides abscessus (100%)
ERR1413184	PRJEB14002	SAMEA3986615	NA	Germany	Unknown	NA	NA	208.87	47	5158606	2822	4302	Mycobacteroides abscessus (86.3%)	Mycobacteroides abscessus (100.0%)	Mycobacteroides abscessus (100%)
ERR1413185	PRJEB14002	SAMEA3986616	NA	Germany	Unknown	NA	NA	65.37	42	5059912	2821	4166	Mycobacteroides abscessus (95.4%)	Mycobacteroides abscessus (100.0%)	Mycobacteroides abscessus (100%)
ERR1413186	PRJEB14002	SAMEA3986617	NA	Germany	Unknown	NA	NA	102.46	33	4967420	2812	4092	Mycobacteroides abscessus (95.61%)	Mycobacteroides abscessus (100.0%)	Mycobacteroides abscessus (100%)
ERR1413187	PRJEB14002	SAMEA3986618	NA	Germany	Unknown	NA	NA	128.14	21	4997094	2816	4339	Mycobacteroides abscessus (91.76%)	Mycobacteroides abscessus (100.0%)	Mycobacteroides abscessus (100%)
ERR1413188	PRJEB14002	SAMEA3986619	NA	Germany	Unknown	NA	NA	115.96	85	5194421	2819	4311	Mycobacteroides abscessus (87.34%)	Mycobacteroides abscessus (81.18%)	Mycobacteroides abscessus (100%)
ERR1413189	PRJEB14002	SAMEA3986620	NA	Germany	Unknown	NA	NA	60.5	165	5041545	2815	4074	Mycobacteroides abscessus (63.99%)	Mycobacteroides abscessus (84.85%)	Mycobacteroides abscessus (100%)
ERR1413190	PRJEB14002	SAMEA3986621	NA	Germany	Unknown	NA	NA	94.63	31	5095352	2824	4705	Mycobacteroides abscessus (91.5%)	Mycobacteroides abscessus (93.55%)	Mycobacteroides abscessus (100%)
ERR1413191	PRJEB14002	SAMEA3986622	NA	Germany	Unknown	NA	NA	147.63	36	4791840	2824	4182	Mycobacteroides abscessus (90.12%)	Mycobacteroides abscessus (100.0%)	Mycobacteroides abscessus (100%)
ERR1413192	PRJEB14002	SAMEA3986623	NA	Germany	Unknown	NA	NA	45.02	84	5108981	2801	4304	Mycobacteroides abscessus (83.64%)	Mycobacteroides abscessus (94.05%)	Mycobacteroides abscessus (100%)
ERR1413193	PRJEB14002	SAMEA3986624	NA	Germany	Unknown	NA	NA	149.86	28	4950369	2820	4204	Mycobacteroides abscessus (91.89%)	Mycobacteroides abscessus (100.0%)	Mycobacteroides abscessus (100%)
ERR1413194	PRJEB14002	SAMEA3986625	NA	Germany	Unknown	NA	NA	151.43	28	5075269	2821	4700	Mycobacteroides abscessus (92.42%)	Mycobacteroides abscessus (96.43%)	Mycobacteroides abscessus (100%)
ERR1413195	PRJEB14002	SAMEA3986626	NA	Germany	Unknown	NA	NA	97.83	43	4969148	2810	4343	Mycobacteroides abscessus (90.48%)	Mycobacteroides abscessus (97.67%)	Mycobacteroides abscessus (100%)
ERR1413196	PRJEB14002	SAMEA3986627	NA	Germany	Unknown	NA	NA	134.28	49	5265162	2810	4349	Mycobacteroides abscessus (88.83%)	Mycobacteroides abscessus (95.92%)	Mycobacteroides abscessus (100%)
ERR1413197	PRJEB14002	SAMEA3986628	NA	Germany	Unknown	NA	NA	88.32	26	5013504	2816	4206	Mycobacteroides abscessus (90.9%)	Mycobacteroides abscessus (92.31%)	Mycobacteroides abscessus (100%)
ERR1413198	PRJEB14002	SAMEA3986629	NA	Germany	Unknown	NA	NA	96.35	18	4813083	2824	4183	Mycobacteroides abscessus (92.82%)	Mycobacteroides abscessus (100.0%)	Mycobacteroides abscessus (100%)
ERR1413199	PRJEB14002	SAMEA3986630	NA	Germany	Unknown	NA	NA	147.74	67	5102442	2823	4603	Mycobacteroides abscessus (92.04%)	Mycobacteroides abscessus (98.51%)	Mycobacteroides abscessus (100%)
ERR1413200	PRJEB14002	SAMEA3986631	NA	Germany	Unknown	NA	NA	75.63	33	5143468	2808	4338	Mycobacteroides abscessus (90.06%)	Mycobacteroides abscessus (100.0%)	Mycobacteroides abscessus (100%)
ERR1413201	PRJEB14002	SAMEA3986632	NA	Germany	Unknown	NA	NA	118.29	44	4801102	2815	4077	Mycobacteroides abscessus (85.82%)	Mycobacteroides abscessus (100.0%)	Mycobacteroides abscessus (100%)
ERR1413202	PRJEB14002	SAMEA3986633	NA	Germany	Unknown	NA	NA	96.23	43	5102120	2822	4604	Mycobacteroides abscessus (94.42%)	Mycobacteroides abscessus (100.0%)	Mycobacteroides abscessus (100%)
ERR1413203	PRJEB14002	SAMEA3986634	NA	Germany	Unknown	NA	NA	69.9	50	5101367	2817	4599	Mycobacteroides abscessus (94.61%)	Mycobacteroides abscessus (100.0%)	Mycobacteroides abscessus (100%)
ERR1413204	PRJEB14002	SAMEA3986635	NA	Germany	Unknown	NA	NA	99.09	42	5301239	2816	4659	Mycobacteroides abscessus (88.96%)	Mycobacteroides abscessus (100.0%)	Mycobacteroides abscessus (100%)
ERR1413205	PRJEB14002	SAMEA3986636	NA	Germany	Unknown	NA	NA	101.53	25	5004502	2816	4222	Mycobacteroides abscessus (90.02%)	Mycobacteroides abscessus (100.0%)	Mycobacteroides abscessus (100%)
ERR1413206	PRJEB14002	SAMEA3986637	NA	Germany	Unknown	NA	NA	386.32	67	4794495	2815	4081	Mycobacteroides abscessus (86.44%)	Mycobacteroides abscessus (86.57%)	Mycobacteroides abscessus (100%)
ERR1413207	PRJEB14002	SAMEA3986638	NA	Germany	Unknown	NA	NA	81.96	64	4792750	2805	4064	Mycobacteroides abscessus (85.36%)	Mycobacteroides abscessus (92.19%)	Mycobacteroides abscessus (100%)
ERR1413208	PRJEB14002	SAMEA3986639	NA	Germany	Unknown	NA	NA	131.85	57	5195316	2824	4359	Mycobacteroides abscessus (87.23%)	Mycobacteroides abscessus (92.98%)	Mycobacteroides abscessus (100%)
ERR1540662	PRJEB2779	SAMEA3867476	NA	Unknown	Unknown	NA	NA	109.66	32	5151173	2818	4383	Mycobacteroides abscessus (88.01%)	Mycobacteroides abscessus (90.62%)	Mycobacteroides abscessus (100%)
ERR1540663	PRJEB2779	SAMEA3867477	Final assembly not MABC	Unknown	Unknown	NA	NA	76.09	71	6774259	ND	ND	Mycobacterium sp. VKM Ac-1817D (13.26%)	Mycolicibacterium fortuitum (30.99%)	Mycolicibacterium fortuitum (100%)
ERR1540664	PRJEB2779	SAMEA3867478	NA	Unknown	Unknown	NA	NA	98.41	37	5151026	2818	4381	Mycobacteroides abscessus (87.81%)	Mycobacteroides abscessus (89.19%)	Mycobacteroides abscessus (100%)
ERR1583682	PRJEB2779	SAMEA4008290	NA	Australia	2015	massiliense	Non-DCC	34.05	13	4825280	2820	4075	Mycobacteroides abscessus (90.88%)	Mycobacteroides abscessus (84.62%)	Mycobacteroides abscessus (100%)
ERR1583683	PRJEB2779	SAMEA4008291	Final assembly contaminated	Australia	2015	NA	NA	23.37	99	4833492	ND	ND	Mycobacteroides abscessus (24.61%)	Bacillus velezensis (40.4%)	Bacillus velezensis (81%) / Other (19%)
ERR1583684	PRJEB2779	SAMEA4008292	NA	Australia	2015	massiliense	Non-DCC	33.11	11	4825106	2820	4074	Mycobacteroides abscessus (90.77%)	Mycobacteroides abscessus (90.91%)	Mycobacteroides abscessus (100%)
ERR1583685	PRJEB2779	SAMEA4008293	NA	Australia	2015	massiliense	Non-DCC	40.45	10	4824834	2820	4076	Mycobacteroides abscessus (90.99%)	Mycobacteroides abscessus (90.0%)	Mycobacteroides abscessus (100%)
ERR1583686	PRJEB2779	SAMEA4008294	NA	Australia	2015	massiliense	Non-DCC	34.79	14	4823513	2820	4073	Mycobacteroides abscessus (90.77%)	Mycobacteroides abscessus (92.86%)	Mycobacteroides abscessus (100%)
ERR1583687	PRJEB2779	SAMEA4008295	NA	Australia	2015	massiliense	Non-DCC	34.82	14	4824443	2820	4075	Mycobacteroides abscessus (90.84%)	Mycobacteroides abscessus (92.86%)	Mycobacteroides abscessus (100%)
ERR1583688	PRJEB2779	SAMEA4008296	NA	Australia	2015	massiliense	Non-DCC	31.8	12	4824474	2820	4074	Mycobacteroides abscessus (90.61%)	Mycobacteroides abscessus (91.67%)	Mycobacteroides abscessus (100%)
ERR1583689	PRJEB2779	SAMEA4008297	NA	Australia	2015	massiliense	Non-DCC	36.83	13	4825124	2820	4076	Mycobacteroides abscessus (90.88%)	Mycobacteroides abscessus (84.62%)	Mycobacteroides abscessus (100%)
ERR1583690	PRJEB2779	SAMEA4008298	NA	Australia	2015	massiliense	Non-DCC	33.62	12	4825263	2820	4075	Mycobacteroides abscessus (90.84%)	Mycobacteroides abscessus (91.67%)	Mycobacteroides abscessus (100%)
ERR1583691	PRJEB2779	SAMEA4008299	NA	Australia	2015	massiliense	Non-DCC	32.14	9	4825772	2820	4075	Mycobacteroides abscessus (90.89%)	Mycobacteroides abscessus (88.89%)	Mycobacteroides abscessus (100%)
ERR1583692	PRJEB2779	SAMEA4008300	NA	Australia	2015	massiliense	Non-DCC	28.29	15	4825228	2820	4074	Mycobacteroides abscessus (90.52%)	Mycobacteroides abscessus (86.67%)	Mycobacteroides abscessus (100%)
ERR1583693	PRJEB2779	SAMEA4008301	NA	Australia	2015	massiliense	Non-DCC	33.22	7	4825908	2820	4075	Mycobacteroides abscessus (90.94%)	Mycobacteroides abscessus (85.71%)	Mycobacteroides abscessus (100%)
ERR1583694	PRJEB2779	SAMEA4008302	Final assembly contaminated	Australia	2015	NA	NA	23.8	84	7287145	ND	ND	Mycobacteroides abscessus (76.74%)	Staphylococcus epidermidis (73.81%)	Mycobacteroides abscessus (51%) / Other (49%)
ERR1583695	PRJEB2779	SAMEA4008303	NA	Australia	2015	massiliense	Non-DCC	31.57	8	4824860	2820	4074	Mycobacteroides abscessus (90.95%)	Mycobacteroides abscessus (87.5%)	Mycobacteroides abscessus (100%)
ERR1583696	PRJEB2779	SAMEA4008304	NA	Australia	2015	massiliense	Non-DCC	34.83	7	4825984	2820	4074	Mycobacteroides abscessus (90.9%)	Mycobacteroides abscessus (85.71%)	Mycobacteroides abscessus (100%)
ERR1583697	PRJEB2779	SAMEA4008305	NA	Australia	2015	massiliense	Non-DCC	36.52	13	4825429	2820	4075	Mycobacteroides abscessus (90.72%)	Mycobacteroides abscessus (84.62%)	Mycobacteroides abscessus (100%)
ERR1583698	PRJEB2779	SAMEA4008306	NA	Australia	2011	massiliense	Non-DCC	36.99	8	4825105	2820	4076	Mycobacteroides abscessus (90.91%)	Mycobacteroides abscessus (87.5%)	Mycobacteroides abscessus (100%)
ERR1583699	PRJEB2779	SAMEA4008307	NA	Australia	2011	massiliense	Non-DCC	33.31	12	4824292	2820	4074	Mycobacteroides abscessus (90.26%)	Mycobacteroides abscessus (83.33%)	Mycobacteroides abscessus (100%)
ERR1583700	PRJEB2779	SAMEA4008308	NA	Australia	2014	massiliense	Non-DCC	32.92	11	4825033	2819	4074	Mycobacteroides abscessus (90.76%)	Mycobacteroides abscessus (90.91%)	Mycobacteroides abscessus (100%)
ERR1583701	PRJEB2779	SAMEA4008309	NA	Australia	2015	massiliense	Non-DCC	27.79	13	4824305	2820	4072	Mycobacteroides abscessus (90.71%)	Mycobacteroides abscessus (92.31%)	Mycobacteroides abscessus (100%)
ERR1583702	PRJEB2779	SAMEA4008310	NA	Australia	2015	massiliense	Non-DCC	31.01	10	4826596	2820	4074	Mycobacteroides abscessus (90.12%)	Mycobacteroides abscessus (80.0%)	Mycobacteroides abscessus (100%)
ERR1583703	PRJEB2779	SAMEA4008311	NA	Australia	2015	massiliense	Non-DCC	33.18	11	4823742	2820	4073	Mycobacteroides abscessus (90.92%)	Mycobacteroides abscessus (90.91%)	Mycobacteroides abscessus (100%)
ERR1583704	PRJEB2779	SAMEA4008312	NA	Australia	2015	massiliense	Non-DCC	32.08	17	4848797	2820	4075	Mycobacteroides abscessus (87.3%)	Mycobacteroides abscessus (52.94%)	Mycobacteroides abscessus (100%)
ERR1787812	PRJEB2779	SAMEA4552228	NA	Unknown	Unknown	NA	NA	51.94	5	5100373	2828	4749	Mycobacteroides abscessus (92.09%)	Mycobacteroides abscessus (100.0%)	Mycobacteroides abscessus (100%)
ERR1787813	PRJEB2779	SAMEA4552229	NA	Unknown	Unknown	NA	NA	47.07	43	5190379	2823	4324	Mycobacteroides abscessus (86.1%)	Mycobacteroides abscessus (86.05%)	Mycobacteroides abscessus (100%)
ERR1787814	PRJEB2779	SAMEA4552230	NA	Unknown	Unknown	NA	NA	54.05	42	5190258	2823	4324	Mycobacteroides abscessus (86.05%)	Mycobacteroides abscessus (85.71%)	Mycobacteroides abscessus (100%)
ERR1787815	PRJEB2779	SAMEA4552231	NA	Unknown	Unknown	NA	NA	54.14	6	5099911	2828	4749	Mycobacteroides abscessus (92.0%)	Mycobacteroides abscessus (100.0%)	Mycobacteroides abscessus (100%)
ERR1787816	PRJEB2779	SAMEA4552232	NA	Unknown	Unknown	NA	NA	63.02	6	5099808	2828	4751	Mycobacteroides abscessus (91.95%)	Mycobacteroides abscessus (100.0%)	Mycobacteroides abscessus (100%)
ERR1787817	PRJEB2779	SAMEA4552233	NA	Unknown	Unknown	NA	NA	51.09	40	5188879	2824	4327	Mycobacteroides abscessus (84.9%)	Mycobacteroides abscessus (87.5%)	Mycobacteroides abscessus (100%)
ERR1787818	PRJEB2779	SAMEA4552234	NA	Unknown	Unknown	NA	NA	54.4	8	5097416	2828	4748	Mycobacteroides abscessus (91.91%)	Mycobacteroides abscessus (100.0%)	Mycobacteroides abscessus (100%)
ERR1787819	PRJEB2779	SAMEA4552235	NA	Unknown	Unknown	NA	NA	54.04	7	5099126	2828	4750	Mycobacteroides abscessus (91.73%)	Mycobacteroides abscessus (100.0%)	Mycobacteroides abscessus (100%)
ERR1787820	PRJEB2779	SAMEA4552236	NA	Unknown	Unknown	NA	NA	44.33	7	5098371	2828	4750	Mycobacteroides abscessus (91.9%)	Mycobacteroides abscessus (100.0%)	Mycobacteroides abscessus (100%)
ERR1787821	PRJEB2779	SAMEA4552237	NA	Unknown	Unknown	NA	NA	42.88	47	5241357	2823	4325	Mycobacteroides abscessus (81.29%)	Mycobacteroides abscessus (80.85%)	Mycobacteroides abscessus (100%)
ERR1787822	PRJEB2779	SAMEA4552238	NA	Unknown	Unknown	NA	NA	45.77	9	5097901	2828	4749	Mycobacteroides abscessus (91.53%)	Mycobacteroides abscessus (100.0%)	Mycobacteroides abscessus (100%)
ERR1787823	PRJEB2779	SAMEA4552239	NA	Unknown	Unknown	NA	NA	58.13	9	5099523	2828	4749	Mycobacteroides abscessus (91.49%)	Mycobacteroides abscessus (100.0%)	Mycobacteroides abscessus (100%)
ERR1787824	PRJEB2779	SAMEA4552240	NA	Unknown	Unknown	NA	NA	56.35	8	5099357	2829	4751	Mycobacteroides abscessus (91.99%)	Mycobacteroides abscessus (100.0%)	Mycobacteroides abscessus (100%)
ERR1787825	PRJEB2779	SAMEA4552241	NA	Unknown	Unknown	NA	NA	62.19	6	5100129	2828	4751	Mycobacteroides abscessus (92.09%)	Mycobacteroides abscessus (100.0%)	Mycobacteroides abscessus (100%)
ERR1787826	PRJEB2779	SAMEA4552242	NA	Unknown	Unknown	NA	NA	57.12	42	5189442	2823	4325	Mycobacteroides abscessus (85.38%)	Mycobacteroides abscessus (88.1%)	Mycobacteroides abscessus (100%)
ERR1787827	PRJEB2779	SAMEA4552243	NA	Unknown	Unknown	NA	NA	60.51	7	5098561	2828	4750	Mycobacteroides abscessus (91.73%)	Mycobacteroides abscessus (100.0%)	Mycobacteroides abscessus (100%)
ERR1787828	PRJEB2779	SAMEA4552244	NA	Unknown	Unknown	NA	NA	53.98	8	5097645	2828	4748	Mycobacteroides abscessus (90.87%)	Mycobacteroides abscessus (100.0%)	Mycobacteroides abscessus (100%)
ERR1787829	PRJEB2779	SAMEA4552245	Final assembly contaminated	Unknown	Unknown	NA	NA	53.62	49	6520527	ND	ND	Paenibacillus xylanexedens (4.96%)	Paenibacillus xylanexedens (67.35%)	Paenibacillus xylanilyticus (75%) / Other (25%)
ERR1787830	PRJEB2779	SAMEA4552246	NA	Unknown	Unknown	NA	NA	45.26	3	5090366	2828	4750	Mycobacteroides abscessus (89.9%)	Mycobacteroides abscessus (100.0%)	Mycobacteroides abscessus (100%)
ERR1787831	PRJEB2779	SAMEA4552247	NA	Unknown	Unknown	NA	NA	48.56	18	5140996	2828	4748	Mycobacteroides abscessus (88.92%)	Mycobacteroides abscessus (44.44%)	Mycobacteroides abscessus (100%)
ERR1787832	PRJEB2779	SAMEA4552248	NA	Unknown	Unknown	NA	NA	49.37	12	5099336	2828	4749	Mycobacteroides abscessus (92.02%)	Mycobacteroides abscessus (91.67%)	Mycobacteroides abscessus (100%)
ERR1787833	PRJEB2779	SAMEA4552249	NA	Unknown	Unknown	NA	NA	48.91	43	5189194	2823	4325	Mycobacteroides abscessus (84.86%)	Mycobacteroides abscessus (88.37%)	Mycobacteroides abscessus (100%)
ERR1787834	PRJEB2779	SAMEA4552250	NA	Unknown	Unknown	NA	NA	46.69	42	5189477	2823	4325	Mycobacteroides abscessus (85.94%)	Mycobacteroides abscessus (88.1%)	Mycobacteroides abscessus (100%)
ERR1787835	PRJEB2779	SAMEA4552251	NA	Unknown	Unknown	NA	NA	47.88	5	5099741	2828	4750	Mycobacteroides abscessus (91.73%)	Mycobacteroides abscessus (100.0%)	Mycobacteroides abscessus (100%)
ERR1787836	PRJEB2779	SAMEA4552252	NA	Unknown	Unknown	NA	NA	50.29	10	5099318	2828	4748	Mycobacteroides abscessus (90.39%)	Mycobacteroides abscessus (100.0%)	Mycobacteroides abscessus (100%)
ERR1787837	PRJEB2779	SAMEA4552253	NA	Unknown	Unknown	NA	NA	50.41	7	5098471	2828	4750	Mycobacteroides abscessus (91.75%)	Mycobacteroides abscessus (100.0%)	Mycobacteroides abscessus (100%)
ERR1787838	PRJEB2779	SAMEA4552254	NA	Unknown	Unknown	NA	NA	46.86	6	5099682	2828	4751	Mycobacteroides abscessus (91.24%)	Mycobacteroides abscessus (100.0%)	Mycobacteroides abscessus (100%)
ERR1787839	PRJEB2779	SAMEA4552255	NA	Unknown	Unknown	NA	NA	48.73	42	5189154	2823	4325	Mycobacteroides abscessus (86.82%)	Mycobacteroides abscessus (88.1%)	Mycobacteroides abscessus (100%)
ERR1787840	PRJEB2779	SAMEA4552256	NA	Unknown	Unknown	NA	NA	48.17	5	5089248	2828	4750	Mycobacteroides abscessus (92.14%)	Mycobacteroides abscessus (100.0%)	Mycobacteroides abscessus (100%)
ERR1787841	PRJEB2779	SAMEA4552257	NA	Unknown	Unknown	NA	NA	52.12	6	5097517	2828	4750	Mycobacteroides abscessus (92.07%)	Mycobacteroides abscessus (100.0%)	Mycobacteroides abscessus (100%)
ERR1787842	PRJEB2779	SAMEA4552258	NA	Unknown	Unknown	NA	NA	50.73	5	5099055	2828	4751	Mycobacteroides abscessus (91.91%)	Mycobacteroides abscessus (100.0%)	Mycobacteroides abscessus (100%)
ERR1787843	PRJEB2779	SAMEA4552259	NA	Unknown	Unknown	NA	NA	54.67	6	5099797	2828	4749	Mycobacteroides abscessus (91.74%)	Mycobacteroides abscessus (100.0%)	Mycobacteroides abscessus (100%)
ERR1787844	PRJEB2779	SAMEA4552260	NA	Unknown	Unknown	NA	NA	54.02	40	5189385	2824	4326	Mycobacteroides abscessus (86.38%)	Mycobacteroides abscessus (87.5%)	Mycobacteroides abscessus (100%)
ERR1787845	PRJEB2779	SAMEA4552261	NA	Unknown	Unknown	NA	NA	49.38	7	5099280	2828	4750	Mycobacteroides abscessus (92.09%)	Mycobacteroides abscessus (100.0%)	Mycobacteroides abscessus (100%)
ERR1787846	PRJEB2779	SAMEA4552262	NA	Unknown	Unknown	NA	NA	43.89	7	5100043	2828	4750	Mycobacteroides abscessus (90.96%)	Mycobacteroides abscessus (85.71%)	Mycobacteroides abscessus (100%)
ERR1787847	PRJEB2779	SAMEA4552263	NA	Unknown	Unknown	NA	NA	54.66	4	5099556	2828	4750	Mycobacteroides abscessus (91.65%)	Mycobacteroides abscessus (100.0%)	Mycobacteroides abscessus (100%)
ERR1787848	PRJEB2779	SAMEA4552264	NA	Unknown	Unknown	NA	NA	50.97	13	5099636	2828	4748	Mycobacteroides abscessus (92.02%)	Mycobacteroides abscessus (100.0%)	Mycobacteroides abscessus (100%)
ERR1787849	PRJEB2779	SAMEA4552265	NA	Unknown	Unknown	NA	NA	52.49	7	5096938	2828	4750	Mycobacteroides abscessus (91.55%)	Mycobacteroides abscessus (100.0%)	Mycobacteroides abscessus (100%)
ERR1787850	PRJEB2779	SAMEA4552266	NA	Unknown	Unknown	NA	NA	46.75	6	5099492	2828	4750	Mycobacteroides abscessus (91.82%)	Mycobacteroides abscessus (100.0%)	Mycobacteroides abscessus (100%)
ERR1787851	PRJEB2779	SAMEA4552267	NA	Unknown	Unknown	NA	NA	47.79	7	5098939	2828	4748	Mycobacteroides abscessus (91.83%)	Mycobacteroides abscessus (100.0%)	Mycobacteroides abscessus (100%)
ERR1787852	PRJEB2779	SAMEA4552268	NA	Unknown	Unknown	NA	NA	51.39	42	5182022	2815	4315	Mycobacteroides abscessus (86.45%)	Mycobacteroides abscessus (88.1%)	Mycobacteroides abscessus (100%)
ERR1787853	PRJEB2779	SAMEA4552269	NA	Unknown	Unknown	NA	NA	50.05	42	5189184	2823	4325	Mycobacteroides abscessus (86.4%)	Mycobacteroides abscessus (88.1%)	Mycobacteroides abscessus (100%)
ERR1787854	PRJEB2779	SAMEA4552270	NA	Unknown	Unknown	NA	NA	47.8	24	5136856	2829	4749	Mycobacteroides abscessus (89.64%)	Mycobacteroides abscessus (58.33%)	Mycobacteroides abscessus (100%)
ERR1787855	PRJEB2779	SAMEA4552271	NA	Unknown	Unknown	NA	NA	48.14	41	5189166	2824	4326	Mycobacteroides abscessus (86.3%)	Mycobacteroides abscessus (87.8%)	Mycobacteroides abscessus (100%)
ERR1787856	PRJEB2779	SAMEA4552272	NA	Unknown	Unknown	NA	NA	46.12	41	5189331	2823	4324	Mycobacteroides abscessus (86.31%)	Mycobacteroides abscessus (87.8%)	Mycobacteroides abscessus (100%)
ERR1787857	PRJEB2779	SAMEA4552273	NA	Unknown	Unknown	NA	NA	50.12	7	5099445	2828	4750	Mycobacteroides abscessus (92.04%)	Mycobacteroides abscessus (100.0%)	Mycobacteroides abscessus (100%)
ERR1787858	PRJEB2779	SAMEA4552274	NA	Unknown	Unknown	NA	NA	46.28	40	5189203	2824	4325	Mycobacteroides abscessus (86.37%)	Mycobacteroides abscessus (87.5%)	Mycobacteroides abscessus (100%)
ERR1787859	PRJEB2779	SAMEA4552275	NA	Unknown	Unknown	NA	NA	46.25	6	5097852	2828	4750	Mycobacteroides abscessus (92.37%)	Mycobacteroides abscessus (100.0%)	Mycobacteroides abscessus (100%)
ERR1787860	PRJEB2779	SAMEA4552276	NA	Unknown	Unknown	NA	NA	56.49	43	5182277	2814	4314	Mycobacteroides abscessus (86.42%)	Mycobacteroides abscessus (88.37%)	Mycobacteroides abscessus (100%)
ERR1787861	PRJEB2779	SAMEA4552277	NA	Unknown	Unknown	NA	NA	49.1	41	5189203	2823	4324	Mycobacteroides abscessus (86.38%)	Mycobacteroides abscessus (87.8%)	Mycobacteroides abscessus (100%)
ERR1787862	PRJEB2779	SAMEA4552278	NA	Unknown	Unknown	NA	NA	53.43	20	5138956	2828	4750	Mycobacteroides abscessus (88.93%)	Mycobacteroides abscessus (35.0%)	Mycobacteroides abscessus (100%)
ERR1787863	PRJEB2779	SAMEA4552279	NA	Unknown	Unknown	NA	NA	52.6	42	5189584	2823	4324	Mycobacteroides abscessus (86.5%)	Mycobacteroides abscessus (88.1%)	Mycobacteroides abscessus (100%)
ERR1787864	PRJEB2779	SAMEA4552280	NA	Unknown	Unknown	NA	NA	51.41	44	5189677	2823	4324	Mycobacteroides abscessus (85.79%)	Mycobacteroides abscessus (88.64%)	Mycobacteroides abscessus (100%)
ERR1787865	PRJEB2779	SAMEA4552281	NA	Unknown	Unknown	NA	NA	52.91	6	5099446	2828	4749	Mycobacteroides abscessus (91.83%)	Mycobacteroides abscessus (100.0%)	Mycobacteroides abscessus (100%)
ERR1787866	PRJEB2779	SAMEA4552282	NA	Unknown	Unknown	NA	NA	47.08	40	5189028	2824	4325	Mycobacteroides abscessus (85.86%)	Mycobacteroides abscessus (87.5%)	Mycobacteroides abscessus (100%)
ERR1787867	PRJEB2779	SAMEA4552283	NA	Unknown	Unknown	NA	NA	49.74	4	5097622	2828	4751	Mycobacteroides abscessus (92.23%)	Mycobacteroides abscessus (100.0%)	Mycobacteroides abscessus (100%)
ERR1787868	PRJEB2779	SAMEA4552284	NA	Unknown	Unknown	NA	NA	63.46	43	5189621	2823	4325	Mycobacteroides abscessus (86.47%)	Mycobacteroides abscessus (88.37%)	Mycobacteroides abscessus (100%)
ERR1787869	PRJEB2779	SAMEA4552285	NA	Unknown	Unknown	NA	NA	58.51	7	5097385	2828	4751	Mycobacteroides abscessus (91.78%)	Mycobacteroides abscessus (100.0%)	Mycobacteroides abscessus (100%)
ERR1787870	PRJEB2779	SAMEA4552286	Final assembly contaminated	Unknown	Unknown	NA	NA	41.41	48	7329023	ND	ND	Mycobacteroides abscessus (63.78%)	Staphylococcus hominis (45.83%)	Mycobacteroides abscessus (52%) / Other (48%)
ERR1787871	PRJEB2779	SAMEA4552287	NA	Unknown	Unknown	NA	NA	49.26	41	5189498	2824	4326	Mycobacteroides abscessus (86.25%)	Mycobacteroides abscessus (87.8%)	Mycobacteroides abscessus (100%)
ERR1787872	PRJEB2779	SAMEA4552288	NA	Unknown	Unknown	NA	NA	53.23	7	5098923	2828	4751	Mycobacteroides abscessus (92.01%)	Mycobacteroides abscessus (100.0%)	Mycobacteroides abscessus (100%)
ERR1787873	PRJEB2779	SAMEA4552289	NA	Unknown	Unknown	NA	NA	48.45	8	5099422	2829	4751	Mycobacteroides abscessus (91.93%)	Mycobacteroides abscessus (100.0%)	Mycobacteroides abscessus (100%)
ERR1787874	PRJEB2779	SAMEA4552290	NA	Unknown	Unknown	NA	NA	50.74	42	5189347	2823	4326	Mycobacteroides abscessus (85.52%)	Mycobacteroides abscessus (88.1%)	Mycobacteroides abscessus (100%)
ERR1787875	PRJEB2779	SAMEA4552291	NA	Unknown	Unknown	NA	NA	45.67	3	5099550	2828	4751	Mycobacteroides abscessus (92.17%)	Mycobacteroides abscessus (100.0%)	Mycobacteroides abscessus (100%)
ERR1787876	PRJEB2779	SAMEA4552292	NA	Unknown	Unknown	NA	NA	64.03	44	5197449	2823	4324	Mycobacteroides abscessus (83.03%)	Mycobacteroides abscessus (86.36%)	Mycobacteroides abscessus (100%)
ERR1787877	PRJEB2779	SAMEA4552293	NA	Unknown	Unknown	NA	NA	59.98	7	5100002	2828	4751	Mycobacteroides abscessus (91.5%)	Mycobacteroides abscessus (100.0%)	Mycobacteroides abscessus (100%)
ERR1787878	PRJEB2779	SAMEA4552294	NA	Unknown	Unknown	NA	NA	52.54	12	5099610	2828	4749	Mycobacteroides abscessus (92.02%)	Mycobacteroides abscessus (91.67%)	Mycobacteroides abscessus (100%)
ERR1787879	PRJEB2779	SAMEA4552295	NA	Unknown	Unknown	NA	NA	51.97	7	5100844	2827	4750	Mycobacteroides abscessus (91.88%)	Mycobacteroides abscessus (100.0%)	Mycobacteroides abscessus (100%)
ERR1787880	PRJEB2779	SAMEA4552296	NA	Unknown	Unknown	NA	NA	45.56	8	5098642	2828	4750	Mycobacteroides abscessus (92.01%)	Mycobacteroides abscessus (100.0%)	Mycobacteroides abscessus (100%)
ERR1787881	PRJEB2779	SAMEA4552297	NA	Unknown	Unknown	NA	NA	52.65	6	5088780	2828	4751	Mycobacteroides abscessus (92.88%)	Mycobacteroides abscessus (100.0%)	Mycobacteroides abscessus (100%)
ERR1787882	PRJEB2779	SAMEA4552298	NA	Unknown	Unknown	NA	NA	50.51	42	5189465	2823	4325	Mycobacteroides abscessus (86.49%)	Mycobacteroides abscessus (88.1%)	Mycobacteroides abscessus (100%)
ERR1787883	PRJEB2779	SAMEA4552300	NA	Unknown	Unknown	NA	NA	61.34	44	5190337	2823	4324	Mycobacteroides abscessus (85.43%)	Mycobacteroides abscessus (86.36%)	Mycobacteroides abscessus (100%)
ERR1787884	PRJEB2779	SAMEA4552301	NA	Unknown	Unknown	NA	NA	56.36	40	5189187	2824	4325	Mycobacteroides abscessus (86.0%)	Mycobacteroides abscessus (87.5%)	Mycobacteroides abscessus (100%)
ERR1787885	PRJEB2779	SAMEA4552302	NA	Unknown	Unknown	NA	NA	58.15	8	5098545	2828	4749	Mycobacteroides abscessus (92.09%)	Mycobacteroides abscessus (100.0%)	Mycobacteroides abscessus (100%)
ERR1787886	PRJEB2779	SAMEA4552303	NA	Unknown	Unknown	NA	NA	52.12	5	5099585	2828	4750	Mycobacteroides abscessus (91.96%)	Mycobacteroides abscessus (100.0%)	Mycobacteroides abscessus (100%)
ERR1787887	PRJEB2779	SAMEA4552304	NA	Unknown	Unknown	NA	NA	48.56	41	5189374	2823	4324	Mycobacteroides abscessus (84.49%)	Mycobacteroides abscessus (87.8%)	Mycobacteroides abscessus (100%)
ERR1787888	PRJEB2779	SAMEA4552305	NA	Unknown	Unknown	NA	NA	46.99	9	5098868	2828	4749	Mycobacteroides abscessus (92.32%)	Mycobacteroides abscessus (100.0%)	Mycobacteroides abscessus (100%)
ERR1787889	PRJEB2779	SAMEA4552306	NA	Unknown	Unknown	NA	NA	49.57	6	5099009	2828	4751	Mycobacteroides abscessus (91.87%)	Mycobacteroides abscessus (100.0%)	Mycobacteroides abscessus (100%)
ERR1787890	PRJEB2779	SAMEA4552307	NA	Unknown	Unknown	NA	NA	45.74	9	5096739	2830	4749	Mycobacteroides abscessus (92.17%)	Mycobacteroides abscessus (100.0%)	Mycobacteroides abscessus (100%)
ERR1787891	PRJEB2779	SAMEA4552308	NA	Unknown	Unknown	NA	NA	59.27	43	5189524	2823	4324	Mycobacteroides abscessus (86.6%)	Mycobacteroides abscessus (88.37%)	Mycobacteroides abscessus (100%)
ERR1787892	PRJEB2779	SAMEA4552309	NA	Unknown	Unknown	NA	NA	51.33	42	5182557	2815	4316	Mycobacteroides abscessus (86.59%)	Mycobacteroides abscessus (88.1%)	Mycobacteroides abscessus (100%)
ERR1787893	PRJEB2779	SAMEA4552310	NA	Unknown	Unknown	NA	NA	48.46	42	5198008	2824	4325	Mycobacteroides abscessus (82.01%)	Mycobacteroides abscessus (83.33%)	Mycobacteroides abscessus (100%)
ERR1787894	PRJEB2779	SAMEA4552311	NA	Unknown	Unknown	NA	NA	56.17	9	5097422	2828	4750	Mycobacteroides abscessus (91.93%)	Mycobacteroides abscessus (100.0%)	Mycobacteroides abscessus (100%)
ERR1787895	PRJEB2779	SAMEA4552312	NA	Unknown	Unknown	NA	NA	50.86	8	5099558	2828	4751	Mycobacteroides abscessus (91.2%)	Mycobacteroides abscessus (100.0%)	Mycobacteroides abscessus (100%)
ERR1787896	PRJEB2779	SAMEA4552313	NA	Unknown	Unknown	NA	NA	53.56	8	5098497	2828	4749	Mycobacteroides abscessus (91.79%)	Mycobacteroides abscessus (100.0%)	Mycobacteroides abscessus (100%)
ERR1787897	PRJEB2779	SAMEA4552314	NA	Unknown	Unknown	NA	NA	49.08	6	5099311	2828	4751	Mycobacteroides abscessus (91.87%)	Mycobacteroides abscessus (100.0%)	Mycobacteroides abscessus (100%)
ERR1787898	PRJEB2779	SAMEA4552315	Final assembly contaminated	Unknown	Unknown	NA	NA	38.97	52	7722243	ND	ND	Mycobacteroides abscessus (75.34%)	Mycobacteroides abscessus (71.15%)	Mycobacteroides abscessus (51%) / Other (49%)
ERR1787899	PRJEB2779	SAMEA4552316	NA	Unknown	Unknown	NA	NA	51.73	41	5182380	2815	4315	Mycobacteroides abscessus (86.25%)	Mycobacteroides abscessus (87.8%)	Mycobacteroides abscessus (100%)
ERR1787900	PRJEB2779	SAMEA4552317	NA	Unknown	Unknown	NA	NA	48.25	2	5100188	2828	4751	Mycobacteroides abscessus (91.76%)	Mycobacteroides abscessus (100.0%)	Mycobacteroides abscessus (100%)
ERR1787901	PRJEB2779	SAMEA4552318	NA	Unknown	Unknown	NA	NA	58.58	9	5098912	2828	4750	Mycobacteroides abscessus (91.94%)	Mycobacteroides abscessus (100.0%)	Mycobacteroides abscessus (100%)
ERR1787902	PRJEB2779	SAMEA4552319	Final assembly > 6Mbp	Unknown	Unknown	NA	NA	36.63	83	9470800	ND	ND	Mycobacteroides abscessus (42.99%)	Mycobacteroides abscessus (48.19%)	Mycobacteroides abscessus (100%)
ERR1787903	PRJEB2779	SAMEA4552320	NA	Unknown	Unknown	NA	NA	47.9	13	5300250	2828	4749	Mycobacteroides abscessus (85.42%)	Mycobacteroides abscessus (84.62%)	Mycobacteroides abscessus (100%)
ERR1787904	PRJEB2779	SAMEA4552321	NA	Unknown	Unknown	NA	NA	51.72	6	5099761	2828	4750	Mycobacteroides abscessus (91.76%)	Mycobacteroides abscessus (100.0%)	Mycobacteroides abscessus (100%)
ERR1852483	PRJEB2779	SAMEA4555648	NA	Unknown	Unknown	NA	NA	40.24	8	5096998	2828	4751	Mycobacteroides abscessus (92.03%)	Mycobacteroides abscessus (100.0%)	Mycobacteroides abscessus (100%)
ERR1852484	PRJEB2779	SAMEA4555649	NA	Unknown	Unknown	NA	NA	49.64	6	5099865	2828	4749	Mycobacteroides abscessus (91.83%)	Mycobacteroides abscessus (100.0%)	Mycobacteroides abscessus (100%)
ERR1852485	PRJEB2779	SAMEA4555650	NA	Unknown	Unknown	NA	NA	46.77	5	5099702	2828	4750	Mycobacteroides abscessus (91.92%)	Mycobacteroides abscessus (100.0%)	Mycobacteroides abscessus (100%)
ERR1852486	PRJEB2779	SAMEA4555651	NA	Unknown	Unknown	NA	NA	40.24	5	5099459	2828	4749	Mycobacteroides abscessus (91.57%)	Mycobacteroides abscessus (100.0%)	Mycobacteroides abscessus (100%)
ERR1852487	PRJEB2779	SAMEA4555652	NA	Unknown	Unknown	NA	NA	42.77	8	5097608	2828	4750	Mycobacteroides abscessus (92.03%)	Mycobacteroides abscessus (100.0%)	Mycobacteroides abscessus (100%)
ERR1852488	PRJEB2779	SAMEA4555653	NA	Unknown	Unknown	NA	NA	42.09	8	5098300	2828	4749	Mycobacteroides abscessus (92.08%)	Mycobacteroides abscessus (100.0%)	Mycobacteroides abscessus (100%)
ERR1852489	PRJEB2779	SAMEA4555654	NA	Unknown	Unknown	NA	NA	44.55	6	5098514	2829	4750	Mycobacteroides abscessus (91.89%)	Mycobacteroides abscessus (100.0%)	Mycobacteroides abscessus (100%)
ERR1852490	PRJEB2779	SAMEA4555655	NA	Unknown	Unknown	NA	NA	43.63	7	5098120	2828	4749	Mycobacteroides abscessus (91.96%)	Mycobacteroides abscessus (100.0%)	Mycobacteroides abscessus (100%)
ERR1852491	PRJEB2779	SAMEA4555656	NA	Unknown	Unknown	NA	NA	37.42	12	5098079	2828	4750	Mycobacteroides abscessus (92.0%)	Mycobacteroides abscessus (100.0%)	Mycobacteroides abscessus (100%)
ERR1852492	PRJEB2779	SAMEA4555657	NA	Unknown	Unknown	NA	NA	50.53	5	5099060	2828	4750	Mycobacteroides abscessus (92.08%)	Mycobacteroides abscessus (100.0%)	Mycobacteroides abscessus (100%)
ERR1852493	PRJEB2779	SAMEA4555658	NA	Unknown	Unknown	NA	NA	46.26	5	5098565	2828	4749	Mycobacteroides abscessus (92.05%)	Mycobacteroides abscessus (100.0%)	Mycobacteroides abscessus (100%)
ERR1852494	PRJEB2779	SAMEA4555659	NA	Unknown	Unknown	NA	NA	46.58	9	5097689	2828	4750	Mycobacteroides abscessus (92.23%)	Mycobacteroides abscessus (100.0%)	Mycobacteroides abscessus (100%)
ERR1852495	PRJEB2779	SAMEA4555660	NA	Unknown	Unknown	NA	NA	47.92	7	5098110	2828	4749	Mycobacteroides abscessus (91.98%)	Mycobacteroides abscessus (100.0%)	Mycobacteroides abscessus (100%)
ERR1852496	PRJEB2779	SAMEA4555661	NA	Unknown	Unknown	NA	NA	42.84	5	5099126	2828	4750	Mycobacteroides abscessus (91.95%)	Mycobacteroides abscessus (100.0%)	Mycobacteroides abscessus (100%)
ERR1852497	PRJEB2779	SAMEA4555662	NA	Unknown	Unknown	NA	NA	37.92	6	5098841	2828	4750	Mycobacteroides abscessus (91.94%)	Mycobacteroides abscessus (100.0%)	Mycobacteroides abscessus (100%)
ERR1852498	PRJEB2779	SAMEA4555663	NA	Unknown	Unknown	NA	NA	43.06	3	5099299	2828	4751	Mycobacteroides abscessus (91.64%)	Mycobacteroides abscessus (100.0%)	Mycobacteroides abscessus (100%)
ERR1852499	PRJEB2779	SAMEA4555664	NA	Unknown	Unknown	NA	NA	39.56	7	5099334	2828	4748	Mycobacteroides abscessus (92.16%)	Mycobacteroides abscessus (100.0%)	Mycobacteroides abscessus (100%)
ERR1852500	PRJEB2779	SAMEA4555665	NA	Unknown	Unknown	NA	NA	51.44	7	5098814	2828	4749	Mycobacteroides abscessus (92.01%)	Mycobacteroides abscessus (100.0%)	Mycobacteroides abscessus (100%)
ERR1852501	PRJEB2779	SAMEA4555666	NA	Unknown	Unknown	NA	NA	49.19	4	5099339	2828	4749	Mycobacteroides abscessus (92.0%)	Mycobacteroides abscessus (100.0%)	Mycobacteroides abscessus (100%)
ERR1852502	PRJEB2779	SAMEA4555667	NA	Unknown	Unknown	NA	NA	45.93	8	5099380	2828	4750	Mycobacteroides abscessus (92.25%)	Mycobacteroides abscessus (100.0%)	Mycobacteroides abscessus (100%)
ERR1852503	PRJEB2779	SAMEA4555668	NA	Unknown	Unknown	NA	NA	51.64	5	5100528	2828	4750	Mycobacteroides abscessus (92.25%)	Mycobacteroides abscessus (100.0%)	Mycobacteroides abscessus (100%)
ERR1852504	PRJEB2779	SAMEA4555669	NA	Unknown	Unknown	NA	NA	48.18	7	5099105	2828	4750	Mycobacteroides abscessus (91.88%)	Mycobacteroides abscessus (100.0%)	Mycobacteroides abscessus (100%)
ERR1852505	PRJEB2779	SAMEA4555670	NA	Unknown	Unknown	NA	NA	41.71	8	5098026	2828	4749	Mycobacteroides abscessus (91.89%)	Mycobacteroides abscessus (100.0%)	Mycobacteroides abscessus (100%)
ERR1852506	PRJEB2779	SAMEA4555671	NA	Unknown	Unknown	NA	NA	39.3	6	5097737	2829	4752	Mycobacteroides abscessus (91.56%)	Mycobacteroides abscessus (100.0%)	Mycobacteroides abscessus (100%)
ERR1852507	PRJEB2779	SAMEA4555672	NA	Unknown	Unknown	NA	NA	37.8	8	5098695	2828	4748	Mycobacteroides abscessus (92.21%)	Mycobacteroides abscessus (100.0%)	Mycobacteroides abscessus (100%)
ERR1852508	PRJEB2779	SAMEA4555673	NA	Unknown	Unknown	NA	NA	46.39	6	5098201	2828	4750	Mycobacteroides abscessus (91.84%)	Mycobacteroides abscessus (100.0%)	Mycobacteroides abscessus (100%)
ERR1852509	PRJEB2779	SAMEA4555674	NA	Unknown	Unknown	NA	NA	43.6	8	5097271	2828	4749	Mycobacteroides abscessus (92.12%)	Mycobacteroides abscessus (100.0%)	Mycobacteroides abscessus (100%)
ERR1852510	PRJEB2779	SAMEA4555675	NA	Unknown	Unknown	NA	NA	41.97	7	5097707	2828	4750	Mycobacteroides abscessus (91.79%)	Mycobacteroides abscessus (100.0%)	Mycobacteroides abscessus (100%)
ERR1852511	PRJEB2779	SAMEA4555676	NA	Unknown	Unknown	NA	NA	44.78	4	5097784	2828	4750	Mycobacteroides abscessus (92.13%)	Mycobacteroides abscessus (100.0%)	Mycobacteroides abscessus (100%)
ERR1852512	PRJEB2779	SAMEA4555677	NA	Unknown	Unknown	NA	NA	43.83	7	5098649	2828	4749	Mycobacteroides abscessus (91.81%)	Mycobacteroides abscessus (100.0%)	Mycobacteroides abscessus (100%)
ERR1852513	PRJEB2779	SAMEA4555678	NA	Unknown	Unknown	NA	NA	43.41	6	5099078	2828	4750	Mycobacteroides abscessus (91.69%)	Mycobacteroides abscessus (100.0%)	Mycobacteroides abscessus (100%)
ERR1869531	PRJEB19845	SAMEA103891075	Duplicate Sample	Germany	Unknown	NA	NA	107.51	10	5203288	ND	ND	Mycobacteroides abscessus (90.64%)	Mycobacteroides abscessus (90.0%)	Mycobacteroides abscessus (100%)
ERR1869532	PRJEB19845	SAMEA103891075	NA	Germany	Unknown	NA	NA	404.36	9	5203823	2818	4163	Mycobacteroides abscessus (88.56%)	Mycobacteroides abscessus (88.89%)	Mycobacteroides abscessus (100%)
ERR1869533	PRJEB19845	SAMEA103891076	NA	Germany	Unknown	NA	NA	162.93	26	4960248	2820	4161	Mycobacteroides abscessus (68.14%)	Mycobacteroides abscessus (92.31%)	Mycobacteroides abscessus (100%)
ERR1869534	PRJEB19845	SAMEA103891077	NA	Germany	Unknown	NA	NA	144.36	108	5438105	2826	4163	Mycobacteroides abscessus (76.94%)	Mycobacteroides abscessus (98.15%)	Mycobacteroides abscessus (100%)
ERR1869535	PRJEB19845	SAMEA103891078	NA	Germany	Unknown	NA	NA	39.13	66	4872670	2817	4194	Mycobacteroides abscessus (81.61%)	Mycobacteroides abscessus (98.48%)	Mycobacteroides abscessus (100%)
ERR1869536	PRJEB19845	SAMEA103891079	Duplicate Sample	Germany	Unknown	NA	NA	93.69	69	5546507	ND	ND	Mycobacteroides abscessus (82.8%)	Mycobacteroides abscessus (85.51%)	Mycobacteroides abscessus (100%)
ERR1869537	PRJEB19845	SAMEA103891079	NA	Germany	Unknown	NA	NA	370.79	64	5546375	2802	4176	Mycobacteroides abscessus (81.03%)	Mycobacteroides abscessus (84.38%)	Mycobacteroides abscessus (100%)
ERR1869538	PRJEB19845	SAMEA103891080	NA	Germany	Unknown	NA	NA	6363.67	108	4947863	2805	4329	Mycobacteroides abscessus (45.02%)	Mycobacteroides abscessus (86.11%)	Mycobacteroides abscessus (100%)
ERR1869539	PRJEB19845	SAMEA103891081	NA	Germany	Unknown	NA	NA	117.65	19	5240805	2820	4206	Mycobacteroides abscessus (87.05%)	Mycobacteroides abscessus (84.21%)	Mycobacteroides abscessus (100%)
ERR1869540	PRJEB19845	SAMEA103891081	Duplicate Sample	Germany	Unknown	NA	NA	449.12	22	5240726	ND	ND	Mycobacteroides abscessus (85.1%)	Mycobacteroides abscessus (81.82%)	Mycobacteroides abscessus (100%)
ERR233332	PRJEB1520	SAMEA1713760	Final assembly with > 250 contigs	United Kingdom	1998	NA	NA	18.47	2503	4373830	ND	ND	Mycobacteroides abscessus (8.71%)	Mycobacteroides abscessus (98.08%)	Mycobacteroides abscessus (100%)
ERR233333	PRJEB1520	SAMEA1713764	NA	United Kingdom	1998	NA	NA	238.76	68	4978590	2827	4207	Mycobacteroides abscessus (10.5%)	Mycobacteroides abscessus (98.53%)	Mycobacteroides abscessus (100%)
ERR233334	PRJEB1520	SAMEA1713761	Final assembly with > 250 contigs	United Kingdom	2007	NA	NA	34.19	559	4918539	ND	ND	Mycobacteroides abscessus (8.52%)	Mycobacteroides abscessus (97.67%)	Mycobacteroides abscessus (98%)
ERR233335	PRJEB1520	SAMEA1713762	Final assembly with > 250 contigs	United Kingdom	2007	NA	NA	34.85	277	4752596	ND	ND	Mycobacteroides abscessus (9.52%)	Mycobacteroides abscessus (96.03%)	Mycobacteroides abscessus (100%)
ERR233336	PRJEB1520	SAMEA1713763	Final assembly with > 250 contigs	United Kingdom	2009	NA	NA	30.52	680	4885029	ND	ND	Mycobacteroides abscessus (9.16%)	Mycobacteroides abscessus (98.24%)	Mycobacteroides abscessus (100%)
ERR233337	PRJEB1520	SAMEA1713759	Final assembly with > 250 contigs	United Kingdom	2009	NA	NA	18.28	1899	4511037	ND	ND	Mycobacteroides abscessus (9.54%)	Mycobacteroides abscessus (98.63%)	Mycobacteroides abscessus (100%)
ERR2524299	PRJEB2779	SAMEA91883668	NA	Unknown	Unknown	NA	NA	136.74	42	5177117	2824	4323	Mycobacteroides abscessus (86.08%)	Mycobacteroides abscessus (88.1%)	Mycobacteroides abscessus (100%)
ERR2524300	PRJEB2779	SAMEA91884418	NA	Unknown	Unknown	NA	NA	130.47	25	5236714	2823	4621	Mycobacteroides abscessus (92.08%)	Mycobacteroides abscessus (100.0%)	Mycobacteroides abscessus (100%)
ERR2524301	PRJEB2779	SAMEA91885168	NA	Unknown	Unknown	NA	NA	166.25	8	4927963	2813	4133	Mycobacteroides abscessus (77.96%)	Mycobacteroides abscessus (75.0%)	Mycobacteroides abscessus (100%)
ERR2524302	PRJEB2779	SAMEA91885918	NA	Unknown	Unknown	NA	NA	165.14	3	5127587	2820	4158	Mycobacteroides abscessus (89.78%)	Mycobacteroides abscessus (66.67%)	Mycobacteroides abscessus (100%)
ERR2524303	PRJEB2779	SAMEA91886668	NA	Unknown	Unknown	NA	NA	183.68	4	5023892	2825	4561	Mycobacteroides abscessus (91.33%)	Mycobacteroides abscessus (100.0%)	Mycobacteroides abscessus (100%)
ERR2524306	PRJEB2779	SAMEA91888918	NA	Unknown	Unknown	NA	NA	144.77	37	5145891	2819	4332	Mycobacteroides abscessus (84.99%)	Mycobacteroides abscessus (91.89%)	Mycobacteroides abscessus (100%)
ERR2524307	PRJEB2779	SAMEA91889668	Final assembly > 6Mbp	Unknown	Unknown	NA	NA	102.01	3497	6202552	ND	ND	Mycobacteroides abscessus (83.26%)	Mycobacteroides abscessus (99.34%)	Mycobacteroides abscessus (100%)
ERR2524308	PRJEB2779	SAMEA91890418	NA	Unknown	Unknown	NA	NA	124.37	29	5304617	2828	4374	Mycobacteroides abscessus (85.16%)	Mycobacteroides abscessus (93.1%)	Mycobacteroides abscessus (100%)
ERR2524309	PRJEB2779	SAMEA91891168	NA	Unknown	Unknown	NA	NA	104.68	35	5674608	2818	4337	Mycobacteroides abscessus (82.8%)	Mycobacteroides abscessus (85.71%)	Mycobacteroides abscessus (100%)
ERR2524310	PRJEB2779	SAMEA91891918	NA	Unknown	Unknown	NA	NA	125.86	25	5445485	2824	4364	Mycobacteroides abscessus (82.29%)	Mycobacteroides abscessus (92.0%)	Mycobacteroides abscessus (100%)
ERR2524311	PRJEB2779	SAMEA91892668	NA	Unknown	Unknown	NA	NA	159.04	29	5159897	2818	4328	Mycobacteroides abscessus (88.01%)	Mycobacteroides abscessus (96.55%)	Mycobacteroides abscessus (100%)
ERR2524312	PRJEB2779	SAMEA91893418	NA	Unknown	Unknown	NA	NA	188.0	6	4824832	2818	4257	Mycobacteroides abscessus (90.36%)	Mycobacteroides abscessus (83.33%)	Mycobacteroides abscessus (100%)
ERR2524313	PRJEB2779	SAMEA91894168	NA	Unknown	Unknown	NA	NA	174.16	45	5043640	2799	4273	Mycobacteroides abscessus (87.26%)	Mycobacteroides abscessus (84.44%)	Mycobacteroides abscessus (100%)
ERR2524314	PRJEB2779	SAMEA91894918	NA	Unknown	Unknown	NA	NA	143.04	10	5056304	2816	4180	Mycobacteroides abscessus (88.17%)	Mycobacteroides abscessus (100.0%)	Mycobacteroides abscessus (100%)
ERR2524315	PRJEB2779	SAMEA91895668	NA	Unknown	Unknown	NA	NA	144.67	22	5199426	2817	4167	Mycobacteroides abscessus (88.64%)	Mycobacteroides abscessus (86.36%)	Mycobacteroides abscessus (100%)
ERR2524316	PRJEB2779	SAMEA91896418	NA	Unknown	Unknown	NA	NA	131.66	22	5173973	2815	4166	Mycobacteroides abscessus (89.55%)	Mycobacteroides abscessus (90.91%)	Mycobacteroides abscessus (100%)
ERR2524317	PRJEB2779	SAMEA91897168	NA	Unknown	Unknown	NA	NA	118.22	10	5213188	2825	4705	Mycobacteroides abscessus (89.18%)	Mycobacteroides abscessus (90.0%)	Mycobacteroides abscessus (100%)
ERR2524318	PRJEB2779	SAMEA91897918	NA	Unknown	Unknown	NA	NA	121.72	18	5216482	2828	4330	Mycobacteroides abscessus (84.91%)	Mycobacteroides abscessus (88.89%)	Mycobacteroides abscessus (100%)
ERR2524319	PRJEB2779	SAMEA91898668	NA	Unknown	Unknown	NA	NA	127.18	14	4915132	2823	4321	Mycobacteroides abscessus (89.33%)	Mycobacteroides abscessus (92.86%)	Mycobacteroides abscessus (100%)
ERR2524320	PRJEB2779	SAMEA91899418	NA	Unknown	Unknown	NA	NA	126.87	19	5188684	2827	4326	Mycobacteroides abscessus (85.36%)	Mycobacteroides abscessus (94.74%)	Mycobacteroides abscessus (100%)
ERR2524321	PRJEB2779	SAMEA91900168	NA	Unknown	Unknown	NA	NA	136.58	8	4988541	2818	4226	Mycobacteroides abscessus (87.14%)	Mycobacteroides abscessus (100.0%)	Mycobacteroides abscessus (100%)
ERR2524322	PRJEB2779	SAMEA91900918	NA	Unknown	Unknown	NA	NA	124.25	67	5477720	2815	4329	Mycobacteroides abscessus (81.81%)	Mycobacteroides abscessus (86.57%)	Mycobacteroides abscessus (100%)
ERR2524323	PRJEB2779	SAMEA91901668	NA	Unknown	Unknown	NA	NA	143.26	14	4908628	2821	4289	Mycobacteroides abscessus (89.83%)	Mycobacteroides abscessus (100.0%)	Mycobacteroides abscessus (100%)
ERR2524324	PRJEB2779	SAMEA91902418	NA	Unknown	Unknown	NA	NA	125.96	15	5232667	2823	4621	Mycobacteroides abscessus (92.74%)	Mycobacteroides abscessus (100.0%)	Mycobacteroides abscessus (100%)
ERR2524325	PRJEB2779	SAMEA91903168	NA	Unknown	Unknown	NA	NA	125.83	10	4909085	2814	4348	Mycobacteroides abscessus (88.03%)	Mycobacteroides abscessus (100.0%)	Mycobacteroides abscessus (100%)
ERR2524326	PRJEB2779	SAMEA91903918	NA	Unknown	Unknown	NA	NA	124.34	5	4813798	2828	4312	Mycobacteroides abscessus (90.25%)	Mycobacteroides abscessus (100.0%)	Mycobacteroides abscessus (100%)
ERR2524327	PRJEB2779	SAMEA91904668	NA	Unknown	Unknown	NA	NA	127.6	9	5021291	2820	4376	Mycobacteroides abscessus (88.92%)	Mycobacteroides abscessus (88.89%)	Mycobacteroides abscessus (100%)
ERR2524328	PRJEB2779	SAMEA91905418	NA	Unknown	Unknown	NA	NA	128.64	9	5015075	2823	4625	Mycobacteroides abscessus (91.58%)	Mycobacteroides abscessus (100.0%)	Mycobacteroides abscessus (100%)
ERR2524329	PRJEB2779	SAMEA91906168	NA	Unknown	Unknown	NA	NA	144.34	6	4720616	2827	4118	Mycobacteroides abscessus (91.76%)	Mycobacteroides abscessus (100.0%)	Mycobacteroides abscessus (100%)
ERR2524330	PRJEB2779	SAMEA91906918	NA	Unknown	Unknown	NA	NA	135.12	10	4902956	2823	4254	Mycobacteroides abscessus (89.84%)	Mycobacteroides abscessus (90.0%)	Mycobacteroides abscessus (100%)
ERR2524331	PRJEB2779	SAMEA91907668	NA	Unknown	Unknown	NA	NA	154.15	33	5001061	2819	4199	Mycobacteroides abscessus (87.89%)	Mycobacteroides abscessus (87.88%)	Mycobacteroides abscessus (100%)
ERR2524332	PRJEB2779	SAMEA91908418	NA	Unknown	Unknown	NA	NA	127.78	5	5081502	2824	4622	Mycobacteroides abscessus (91.22%)	Mycobacteroides abscessus (100.0%)	Mycobacteroides abscessus (100%)
ERR2524333	PRJEB2779	SAMEA91909168	NA	Unknown	Unknown	NA	NA	95.32	29	5197651	2824	4679	Mycobacteroides abscessus (90.13%)	Mycobacteroides abscessus (75.86%)	Mycobacteroides abscessus (100%)
ERR2524334	PRJEB2779	SAMEA91909918	NA	Unknown	Unknown	NA	NA	127.15	9	4941369	2816	4177	Mycobacteroides abscessus (89.34%)	Mycobacteroides abscessus (100.0%)	Mycobacteroides abscessus (100%)
ERR2524335	PRJEB2779	SAMEA91910668	NA	Unknown	Unknown	NA	NA	125.99	4	5078670	2826	4730	Mycobacteroides abscessus (91.69%)	Mycobacteroides abscessus (100.0%)	Mycobacteroides abscessus (100%)
ERR2524336	PRJEB2779	SAMEA91911418	NA	Unknown	Unknown	NA	NA	130.06	7	4989970	2817	4618	Mycobacteroides abscessus (91.99%)	Mycobacteroides abscessus (100.0%)	Mycobacteroides abscessus (100%)
ERR2524337	PRJEB2779	SAMEA91912168	NA	Unknown	Unknown	NA	NA	133.13	23	5092683	2824	4686	Mycobacteroides abscessus (91.41%)	Mycobacteroides abscessus (100.0%)	Mycobacteroides abscessus (100%)
ERR2524338	PRJEB2779	SAMEA91912918	NA	Unknown	Unknown	NA	NA	141.15	7	5080334	2825	4719	Mycobacteroides abscessus (91.26%)	Mycobacteroides abscessus (85.71%)	Mycobacteroides abscessus (100%)
ERR2524339	PRJEB2779	SAMEA91913668	NA	Unknown	Unknown	NA	NA	142.15	4	4682085	2818	4094	Mycobacteroides abscessus (88.89%)	Mycobacteroides abscessus (100.0%)	Mycobacteroides abscessus (100%)
ERR2524340	PRJEB2779	SAMEA91914418	NA	Unknown	Unknown	NA	NA	135.69	25	5096518	2823	4682	Mycobacteroides abscessus (91.44%)	Mycobacteroides abscessus (100.0%)	Mycobacteroides abscessus (100%)
ERR2524341	PRJEB2779	SAMEA91915168	NA	Unknown	Unknown	NA	NA	125.04	21	5235353	2823	4620	Mycobacteroides abscessus (92.11%)	Mycobacteroides abscessus (100.0%)	Mycobacteroides abscessus (100%)
ERR2524342	PRJEB2779	SAMEA91915918	NA	Unknown	Unknown	NA	NA	107.77	5	5263162	2808	4194	Mycobacteroides abscessus (88.13%)	Mycobacteroides abscessus (100.0%)	Mycobacteroides abscessus (100%)
ERR2524343	PRJEB2779	SAMEA91916668	NA	Unknown	Unknown	NA	NA	114.01	16	5174829	2815	4402	Mycobacteroides abscessus (87.44%)	Mycobacteroides abscessus (75.0%)	Mycobacteroides abscessus (100%)
ERR2524344	PRJEB2779	SAMEA91917418	NA	Unknown	Unknown	NA	NA	129.24	6	5026281	2809	4194	Mycobacteroides abscessus (86.55%)	Mycobacteroides abscessus (100.0%)	Mycobacteroides abscessus (100%)
ERR2524345	PRJEB2779	SAMEA91918168	NA	Unknown	Unknown	NA	NA	140.72	6	5074770	2824	4718	Mycobacteroides abscessus (91.43%)	Mycobacteroides abscessus (83.33%)	Mycobacteroides abscessus (100%)
ERR2524346	PRJEB2779	SAMEA91918918	NA	Unknown	Unknown	NA	NA	137.48	5	5074045	2824	4718	Mycobacteroides abscessus (91.38%)	Mycobacteroides abscessus (80.0%)	Mycobacteroides abscessus (100%)
ERR2524347	PRJEB2779	SAMEA91919668	NA	Unknown	Unknown	NA	NA	149.58	32	5000856	2819	4198	Mycobacteroides abscessus (87.92%)	Mycobacteroides abscessus (90.62%)	Mycobacteroides abscessus (100%)
ERR2524348	PRJEB2779	SAMEA91920418	NA	Unknown	Unknown	NA	NA	117.18	25	5559139	2815	4185	Mycobacteroides abscessus (86.77%)	Mycobacteroides abscessus (64.0%)	Mycobacteroides abscessus (100%)
ERR2524349	PRJEB2779	SAMEA91921168	NA	Unknown	Unknown	NA	NA	130.46	8	5214763	2822	4713	Mycobacteroides abscessus (90.84%)	Mycobacteroides abscessus (100.0%)	Mycobacteroides abscessus (100%)
ERR2524350	PRJEB2779	SAMEA91921918	NA	Unknown	Unknown	NA	NA	123.45	10	4909028	2823	4291	Mycobacteroides abscessus (89.95%)	Mycobacteroides abscessus (100.0%)	Mycobacteroides abscessus (100%)
ERR2524351	PRJEB2779	SAMEA91922668	NA	Unknown	Unknown	NA	NA	131.09	5	5121054	2816	4187	Mycobacteroides abscessus (92.3%)	Mycobacteroides abscessus (100.0%)	Mycobacteroides abscessus (100%)
ERR2524352	PRJEB2779	SAMEA91923418	NA	Unknown	Unknown	NA	NA	125.35	8	5239335	2813	4184	Mycobacteroides abscessus (88.82%)	Mycobacteroides abscessus (100.0%)	Mycobacteroides abscessus (100%)
ERR2524353	PRJEB2779	SAMEA91924168	NA	Unknown	Unknown	NA	NA	149.69	72	4870180	2815	4258	Mycobacteroides abscessus (90.56%)	Mycobacteroides abscessus (100.0%)	Mycobacteroides abscessus (100%)
ERR2524354	PRJEB2779	SAMEA91924918	NA	Unknown	Unknown	NA	NA	141.07	6	5176601	2808	4191	Mycobacteroides abscessus (89.38%)	Mycobacteroides abscessus (83.33%)	Mycobacteroides abscessus (100%)
ERR2524355	PRJEB2779	SAMEA91925668	NA	Unknown	Unknown	NA	NA	160.46	9	5076663	2823	4620	Mycobacteroides abscessus (91.58%)	Mycobacteroides abscessus (100.0%)	Mycobacteroides abscessus (100%)
ERR2524356	PRJEB2779	SAMEA91926418	NA	Unknown	Unknown	NA	NA	149.91	9	4922736	2820	4315	Mycobacteroides abscessus (89.74%)	Mycobacteroides abscessus (100.0%)	Mycobacteroides abscessus (100%)
ERR2524357	PRJEB2779	SAMEA91927168	NA	Unknown	Unknown	NA	NA	151.21	37	4943299	2818	4087	Mycobacteroides abscessus (85.39%)	Mycobacteroides abscessus (75.68%)	Mycobacteroides abscessus (100%)
ERR2524358	PRJEB2779	SAMEA91927918	NA	Unknown	Unknown	NA	NA	123.52	4	5098205	2824	4726	Mycobacteroides abscessus (91.02%)	Mycobacteroides abscessus (75.0%)	Mycobacteroides abscessus (100%)
ERR2524359	PRJEB2779	SAMEA91928668	NA	Unknown	Unknown	NA	NA	133.74	1	4979371	2810	4198	Mycobacteroides abscessus (90.06%)	Mycobacteroides abscessus (100.0%)	Mycobacteroides abscessus (100%)
ERR2524360	PRJEB2779	SAMEA91929418	NA	Unknown	Unknown	NA	NA	124.96	6	5014365	2823	4623	Mycobacteroides abscessus (91.37%)	Mycobacteroides abscessus (100.0%)	Mycobacteroides abscessus (100%)
ERR2524361	PRJEB2779	SAMEA91930168	NA	Unknown	Unknown	NA	NA	144.92	34	5088892	2813	4293	Mycobacteroides abscessus (85.87%)	Mycobacteroides abscessus (94.12%)	Mycobacteroides abscessus (100%)
ERR2524362	PRJEB2779	SAMEA91930918	NA	Unknown	Unknown	NA	NA	136.01	8	4909128	2814	4348	Mycobacteroides abscessus (87.95%)	Mycobacteroides abscessus (100.0%)	Mycobacteroides abscessus (100%)
ERR2524363	PRJEB2779	SAMEA91931668	NA	Unknown	Unknown	NA	NA	185.68	19	5024658	2816	4326	Mycobacteroides abscessus (87.16%)	Mycobacteroides abscessus (94.74%)	Mycobacteroides abscessus (100%)
ERR2524364	PRJEB2779	SAMEA91932418	NA	Unknown	Unknown	NA	NA	176.21	6	4721306	2827	4120	Mycobacteroides abscessus (91.79%)	Mycobacteroides abscessus (100.0%)	Mycobacteroides abscessus (100%)
ERR2524365	PRJEB2779	SAMEA91933168	NA	Unknown	Unknown	NA	NA	153.13	17	4941905	2822	4264	Mycobacteroides abscessus (88.74%)	Mycobacteroides abscessus (88.24%)	Mycobacteroides abscessus (100%)
ERR2759447	PRJEB2779	SAMEA104138834	NA	Unknown	Unknown	NA	NA	43.76	14	4960985	2815	4327	Mycobacteroides abscessus (92.03%)	Mycobacteroides abscessus (100.0%)	Mycobacteroides abscessus (100%)
ERR2759448	PRJEB2779	SAMEA104138835	NA	Unknown	Unknown	NA	NA	40.91	39	4975202	2819	4239	Mycobacteroides abscessus (89.88%)	Mycobacteroides abscessus (100.0%)	Mycobacteroides abscessus (100%)
ERR2759449	PRJEB2779	SAMEA104138836	NA	Unknown	Unknown	NA	NA	41.05	10	4966401	2808	4125	Mycobacteroides abscessus (89.96%)	Mycobacteroides abscessus (90.0%)	Mycobacteroides abscessus (100%)
ERR2759450	PRJEB2779	SAMEA104138837	NA	Unknown	Unknown	NA	NA	41.08	23	5149602	2819	4165	Mycobacteroides abscessus (90.49%)	Mycobacteroides abscessus (95.65%)	Mycobacteroides abscessus (100%)
ERR2759451	PRJEB2779	SAMEA104138838	NA	Unknown	Unknown	NA	NA	45.65	17	5228417	2823	4617	Mycobacteroides abscessus (93.4%)	Mycobacteroides abscessus (100.0%)	Mycobacteroides abscessus (100%)
ERR2759452	PRJEB2779	SAMEA104138839	NA	Unknown	Unknown	NA	NA	42.49	16	5130923	2818	4171	Mycobacteroides abscessus (90.2%)	Mycobacteroides abscessus (93.75%)	Mycobacteroides abscessus (100%)
ERR2759453	PRJEB2779	SAMEA104138840	NA	Unknown	Unknown	NA	NA	44.62	22	5217974	2822	4344	Mycobacteroides abscessus (89.58%)	Mycobacteroides abscessus (95.45%)	Mycobacteroides abscessus (100%)
ERR2759454	PRJEB2779	SAMEA104138841	NA	Unknown	Unknown	NA	NA	46.82	31	5117656	2824	4254	Mycobacteroides abscessus (89.24%)	Mycobacteroides abscessus (90.32%)	Mycobacteroides abscessus (100%)
ERR2759455	PRJEB2779	SAMEA104138842	NA	Unknown	Unknown	NA	NA	38.96	86	5552733	2826	4323	Mycobacteroides abscessus (84.19%)	Mycobacteroides abscessus (84.88%)	Mycobacteroides abscessus (100%)
ERR2759456	PRJEB2779	SAMEA104138843	NA	Unknown	Unknown	NA	NA	40.61	31	5172758	2817	4166	Mycobacteroides abscessus (90.38%)	Mycobacteroides abscessus (93.55%)	Mycobacteroides abscessus (100%)
ERR2759457	PRJEB2779	SAMEA104138844	NA	Unknown	Unknown	NA	NA	42.1	20	5188574	2824	4344	Mycobacteroides abscessus (89.79%)	Mycobacteroides abscessus (95.0%)	Mycobacteroides abscessus (100%)
ERR2759458	PRJEB2779	SAMEA104138845	NA	Unknown	Unknown	NA	NA	43.18	47	5202320	2823	4322	Mycobacteroides abscessus (87.25%)	Mycobacteroides abscessus (82.98%)	Mycobacteroides abscessus (100%)
ERR2759459	PRJEB2779	SAMEA104138846	NA	Unknown	Unknown	NA	NA	45.71	61	5073218	2810	4197	Mycobacteroides abscessus (83.46%)	Mycobacteroides abscessus (68.85%)	Mycobacteroides abscessus (100%)
ERR2759460	PRJEB2779	SAMEA104138847	NA	Unknown	Unknown	NA	NA	42.52	46	5370360	2818	4319	Mycobacteroides abscessus (85.43%)	Mycobacteroides abscessus (93.48%)	Mycobacteroides abscessus (100%)
ERR2759461	PRJEB2779	SAMEA104138848	NA	Unknown	Unknown	NA	NA	47.83	35	5026580	2799	4272	Mycobacteroides abscessus (88.4%)	Mycobacteroides abscessus (85.71%)	Mycobacteroides abscessus (100%)
ERR2759462	PRJEB2779	SAMEA104138849	NA	Unknown	Unknown	NA	NA	46.46	11	5083353	2815	4352	Mycobacteroides abscessus (87.26%)	Mycobacteroides abscessus (100.0%)	Mycobacteroides abscessus (100%)
ERR2759463	PRJEB2779	SAMEA104138850	NA	Unknown	Unknown	NA	NA	48.43	19	4982021	2809	4214	Mycobacteroides abscessus (80.21%)	Mycobacteroides abscessus (100.0%)	Mycobacteroides abscessus (100%)
ERR2759464	PRJEB2779	SAMEA104138851	NA	Unknown	Unknown	NA	NA	45.56	47	5358100	2822	4328	Mycobacteroides abscessus (87.68%)	Mycobacteroides abscessus (89.36%)	Mycobacteroides abscessus (100%)
ERR2759465	PRJEB2779	SAMEA104138852	NA	Unknown	Unknown	NA	NA	43.56	31	5269170	2814	4176	Mycobacteroides abscessus (88.32%)	Mycobacteroides abscessus (90.32%)	Mycobacteroides abscessus (100%)
ERR2759466	PRJEB2779	SAMEA104138853	NA	Unknown	Unknown	NA	NA	43.95	8	5097471	2824	4220	Mycobacteroides abscessus (84.28%)	Mycobacteroides abscessus (100.0%)	Mycobacteroides abscessus (100%)
ERR2759467	PRJEB2779	SAMEA104138854	NA	Unknown	Unknown	NA	NA	42.66	48	5457745	2823	4328	Mycobacteroides abscessus (85.9%)	Mycobacteroides abscessus (89.58%)	Mycobacteroides abscessus (100%)
ERR2759468	PRJEB2779	SAMEA104138855	NA	Unknown	Unknown	NA	NA	41.12	15	4929570	2810	4357	Mycobacteroides abscessus (89.04%)	Mycobacteroides abscessus (100.0%)	Mycobacteroides abscessus (100%)
ERR2759469	PRJEB2779	SAMEA104138856	NA	Unknown	Unknown	NA	NA	41.46	13	4929684	2811	4358	Mycobacteroides abscessus (88.98%)	Mycobacteroides abscessus (100.0%)	Mycobacteroides abscessus (100%)
ERR2759470	PRJEB2779	SAMEA104138857	NA	Unknown	Unknown	NA	NA	46.16	13	4929718	2810	4356	Mycobacteroides abscessus (89.03%)	Mycobacteroides abscessus (100.0%)	Mycobacteroides abscessus (100%)
ERR2759471	PRJEB2779	SAMEA104138858	NA	Unknown	Unknown	NA	NA	39.64	15	4929849	2810	4357	Mycobacteroides abscessus (88.95%)	Mycobacteroides abscessus (93.33%)	Mycobacteroides abscessus (100%)
ERR2759472	PRJEB2779	SAMEA104138859	NA	Unknown	Unknown	NA	NA	43.75	17	4929999	2810	4357	Mycobacteroides abscessus (88.97%)	Mycobacteroides abscessus (100.0%)	Mycobacteroides abscessus (100%)
ERR2759473	PRJEB2779	SAMEA104138860	NA	Unknown	Unknown	NA	NA	39.53	14	4930255	2811	4358	Mycobacteroides abscessus (89.09%)	Mycobacteroides abscessus (100.0%)	Mycobacteroides abscessus (100%)
ERR2759474	PRJEB2779	SAMEA104138861	NA	Unknown	Unknown	NA	NA	39.88	20	4930252	2811	4357	Mycobacteroides abscessus (89.0%)	Mycobacteroides abscessus (100.0%)	Mycobacteroides abscessus (100%)
ERR2759475	PRJEB2779	SAMEA104138862	NA	Unknown	Unknown	NA	NA	45.48	17	4930230	2810	4356	Mycobacteroides abscessus (89.1%)	Mycobacteroides abscessus (100.0%)	Mycobacteroides abscessus (100%)
ERR2759476	PRJEB2779	SAMEA104138863	NA	Unknown	Unknown	NA	NA	42.66	25	4929452	2811	4357	Mycobacteroides abscessus (89.04%)	Mycobacteroides abscessus (100.0%)	Mycobacteroides abscessus (100%)
ERR2759477	PRJEB2779	SAMEA104138864	NA	Unknown	Unknown	NA	NA	42.64	20	4929550	2810	4356	Mycobacteroides abscessus (89.02%)	Mycobacteroides abscessus (100.0%)	Mycobacteroides abscessus (100%)
ERR2759478	PRJEB2779	SAMEA104138865	NA	Unknown	Unknown	NA	NA	47.35	19	4930107	2810	4355	Mycobacteroides abscessus (89.11%)	Mycobacteroides abscessus (100.0%)	Mycobacteroides abscessus (100%)
ERR2759479	PRJEB2779	SAMEA104138866	NA	Unknown	Unknown	NA	NA	47.58	16	4929764	2810	4355	Mycobacteroides abscessus (89.02%)	Mycobacteroides abscessus (100.0%)	Mycobacteroides abscessus (100%)
ERR2759480	PRJEB2779	SAMEA104138867	NA	Unknown	Unknown	NA	NA	40.18	19	4930237	2811	4357	Mycobacteroides abscessus (88.97%)	Mycobacteroides abscessus (100.0%)	Mycobacteroides abscessus (100%)
ERR2759481	PRJEB2779	SAMEA104138868	NA	Unknown	Unknown	NA	NA	41.03	26	4929330	2810	4357	Mycobacteroides abscessus (89.02%)	Mycobacteroides abscessus (100.0%)	Mycobacteroides abscessus (100%)
ERR2759482	PRJEB2779	SAMEA104138869	NA	Unknown	Unknown	NA	NA	42.57	117	5165019	2816	4281	Mycobacteroides abscessus (87.58%)	Mycobacteroides abscessus (96.58%)	Mycobacteroides abscessus (100%)
ERR2759483	PRJEB2779	SAMEA104138870	NA	Unknown	Unknown	NA	NA	43.0	18	4930170	2810	4356	Mycobacteroides abscessus (89.01%)	Mycobacteroides abscessus (100.0%)	Mycobacteroides abscessus (100%)
ERR2759484	PRJEB2779	SAMEA104138871	NA	Unknown	Unknown	NA	NA	44.96	22	4929862	2810	4356	Mycobacteroides abscessus (89.1%)	Mycobacteroides abscessus (100.0%)	Mycobacteroides abscessus (100%)
ERR2759485	PRJEB2779	SAMEA104138872	NA	Unknown	Unknown	NA	NA	49.48	20	4929707	2811	4359	Mycobacteroides abscessus (89.03%)	Mycobacteroides abscessus (100.0%)	Mycobacteroides abscessus (100%)
ERR2759486	PRJEB2779	SAMEA104138873	NA	Unknown	Unknown	NA	NA	40.91	16	4929877	2810	4357	Mycobacteroides abscessus (89.1%)	Mycobacteroides abscessus (100.0%)	Mycobacteroides abscessus (100%)
ERR2759487	PRJEB2779	SAMEA104138874	NA	Unknown	Unknown	NA	NA	37.2	17	4929716	2811	4358	Mycobacteroides abscessus (89.03%)	Mycobacteroides abscessus (100.0%)	Mycobacteroides abscessus (100%)
ERR2759488	PRJEB2779	SAMEA104138875	NA	Unknown	Unknown	NA	NA	44.24	14	4929575	2811	4357	Mycobacteroides abscessus (89.03%)	Mycobacteroides abscessus (100.0%)	Mycobacteroides abscessus (100%)
ERR2759489	PRJEB2779	SAMEA104138876	NA	Unknown	Unknown	NA	NA	45.43	19	4930302	2811	4358	Mycobacteroides abscessus (89.02%)	Mycobacteroides abscessus (100.0%)	Mycobacteroides abscessus (100%)
ERR2759490	PRJEB2779	SAMEA104138877	NA	Unknown	Unknown	NA	NA	44.88	13	4929853	2811	4357	Mycobacteroides abscessus (88.99%)	Mycobacteroides abscessus (100.0%)	Mycobacteroides abscessus (100%)
ERR2759491	PRJEB2779	SAMEA104138878	NA	Unknown	Unknown	NA	NA	43.37	16	4929933	2811	4358	Mycobacteroides abscessus (88.97%)	Mycobacteroides abscessus (100.0%)	Mycobacteroides abscessus (100%)
ERR2759492	PRJEB2779	SAMEA104138879	NA	Unknown	Unknown	NA	NA	46.74	17	4930083	2810	4357	Mycobacteroides abscessus (89.14%)	Mycobacteroides abscessus (100.0%)	Mycobacteroides abscessus (100%)
ERR2759493	PRJEB2779	SAMEA104138880	NA	Unknown	Unknown	NA	NA	44.74	19	4929851	2811	4358	Mycobacteroides abscessus (89.07%)	Mycobacteroides abscessus (100.0%)	Mycobacteroides abscessus (100%)
ERR2759494	PRJEB2779	SAMEA104138881	NA	Unknown	Unknown	NA	NA	42.13	17	4929950	2811	4358	Mycobacteroides abscessus (89.06%)	Mycobacteroides abscessus (100.0%)	Mycobacteroides abscessus (100%)
ERR2759495	PRJEB2779	SAMEA104138882	NA	Unknown	Unknown	NA	NA	43.6	17	4929702	2811	4358	Mycobacteroides abscessus (89.1%)	Mycobacteroides abscessus (100.0%)	Mycobacteroides abscessus (100%)
ERR2759496	PRJEB2779	SAMEA104138883	NA	Unknown	Unknown	NA	NA	41.93	16	4930217	2811	4358	Mycobacteroides abscessus (89.02%)	Mycobacteroides abscessus (100.0%)	Mycobacteroides abscessus (100%)
ERR2759497	PRJEB2779	SAMEA104138884	NA	Unknown	Unknown	NA	NA	46.05	19	4930093	2811	4358	Mycobacteroides abscessus (89.15%)	Mycobacteroides abscessus (100.0%)	Mycobacteroides abscessus (100%)
ERR2759498	PRJEB2779	SAMEA104138885	NA	Unknown	Unknown	NA	NA	47.42	16	4930426	2811	4358	Mycobacteroides abscessus (89.12%)	Mycobacteroides abscessus (100.0%)	Mycobacteroides abscessus (100%)
ERR2759499	PRJEB2779	SAMEA104138886	NA	Unknown	Unknown	NA	NA	49.1	15	4929703	2810	4356	Mycobacteroides abscessus (89.24%)	Mycobacteroides abscessus (100.0%)	Mycobacteroides abscessus (100%)
ERR2759500	PRJEB2779	SAMEA104138887	NA	Unknown	Unknown	NA	NA	45.51	15	4929933	2809	4356	Mycobacteroides abscessus (89.1%)	Mycobacteroides abscessus (100.0%)	Mycobacteroides abscessus (100%)
ERR2759501	PRJEB2779	SAMEA104138888	NA	Unknown	Unknown	NA	NA	48.15	20	4930580	2810	4358	Mycobacteroides abscessus (89.11%)	Mycobacteroides abscessus (95.0%)	Mycobacteroides abscessus (100%)
ERR2759502	PRJEB2779	SAMEA104138889	NA	Unknown	Unknown	NA	NA	44.44	29	5316443	2825	4325	Mycobacteroides abscessus (85.4%)	Mycobacteroides abscessus (93.1%)	Mycobacteroides abscessus (100%)
ERR2759503	PRJEB2779	SAMEA104138890	NA	Unknown	Unknown	NA	NA	44.68	30	5315860	2825	4324	Mycobacteroides abscessus (84.83%)	Mycobacteroides abscessus (93.33%)	Mycobacteroides abscessus (100%)
ERR2759504	PRJEB2779	SAMEA104138891	NA	Unknown	Unknown	NA	NA	42.4	24	5315531	2825	4325	Mycobacteroides abscessus (85.77%)	Mycobacteroides abscessus (91.67%)	Mycobacteroides abscessus (100%)
ERR2759505	PRJEB2779	SAMEA104138892	NA	Unknown	Unknown	NA	NA	41.9	26	5315862	2825	4326	Mycobacteroides abscessus (85.53%)	Mycobacteroides abscessus (92.31%)	Mycobacteroides abscessus (100%)
ERR2759506	PRJEB2779	SAMEA104138893	NA	Unknown	Unknown	NA	NA	47.69	26	5316447	2825	4327	Mycobacteroides abscessus (85.39%)	Mycobacteroides abscessus (92.31%)	Mycobacteroides abscessus (100%)
ERR2759507	PRJEB2779	SAMEA104138894	NA	Unknown	Unknown	NA	NA	44.47	15	5259853	2821	4617	Mycobacteroides abscessus (91.49%)	Mycobacteroides abscessus (100.0%)	Mycobacteroides abscessus (100%)
ERR2759508	PRJEB2779	SAMEA104138895	NA	Unknown	Unknown	NA	NA	45.82	44	5169253	2826	4319	Mycobacteroides abscessus (87.34%)	Mycobacteroides abscessus (88.64%)	Mycobacteroides abscessus (100%)
ERR2759509	PRJEB2779	SAMEA104138896	NA	Unknown	Unknown	NA	NA	47.42	42	5144520	2826	4322	Mycobacteroides abscessus (88.13%)	Mycobacteroides abscessus (92.86%)	Mycobacteroides abscessus (100%)
ERR2759510	PRJEB2779	SAMEA104138897	NA	Unknown	Unknown	NA	NA	44.12	44	5144990	2826	4321	Mycobacteroides abscessus (88.04%)	Mycobacteroides abscessus (93.18%)	Mycobacteroides abscessus (100%)
ERR2759511	PRJEB2779	SAMEA104138898	NA	Unknown	Unknown	NA	NA	43.38	46	5169021	2826	4318	Mycobacteroides abscessus (87.05%)	Mycobacteroides abscessus (89.13%)	Mycobacteroides abscessus (100%)
ERR2759512	PRJEB2779	SAMEA104138899	NA	Unknown	Unknown	NA	NA	46.01	12	5012619	2818	4196	Mycobacteroides abscessus (89.6%)	Mycobacteroides abscessus (75.0%)	Mycobacteroides abscessus (100%)
ERR2759513	PRJEB2779	SAMEA104138900	NA	Unknown	Unknown	NA	NA	48.4	26	5212262	2822	4317	Mycobacteroides abscessus (84.75%)	Mycobacteroides abscessus (92.31%)	Mycobacteroides abscessus (100%)
ERR2759514	PRJEB2779	SAMEA104138901	NA	Unknown	Unknown	NA	NA	44.39	23	5212350	2823	4319	Mycobacteroides abscessus (85.73%)	Mycobacteroides abscessus (91.3%)	Mycobacteroides abscessus (100%)
ERR2759515	PRJEB2779	SAMEA104138902	NA	Unknown	Unknown	NA	NA	46.53	25	5184119	2822	4316	Mycobacteroides abscessus (86.11%)	Mycobacteroides abscessus (96.0%)	Mycobacteroides abscessus (100%)
ERR2759516	PRJEB2779	SAMEA104138903	NA	Unknown	Unknown	NA	NA	39.99	21	5184873	2823	4319	Mycobacteroides abscessus (86.75%)	Mycobacteroides abscessus (95.24%)	Mycobacteroides abscessus (100%)
ERR2759517	PRJEB2779	SAMEA104138904	NA	Unknown	Unknown	NA	NA	52.17	22	5185520	2823	4318	Mycobacteroides abscessus (86.26%)	Mycobacteroides abscessus (95.45%)	Mycobacteroides abscessus (100%)
ERR2759518	PRJEB2779	SAMEA104138905	NA	Unknown	Unknown	NA	NA	46.37	29	5185083	2822	4314	Mycobacteroides abscessus (86.69%)	Mycobacteroides abscessus (96.55%)	Mycobacteroides abscessus (100%)
ERR2759519	PRJEB2779	SAMEA104138906	NA	Unknown	Unknown	NA	NA	45.12	25	5184655	2822	4315	Mycobacteroides abscessus (86.45%)	Mycobacteroides abscessus (96.0%)	Mycobacteroides abscessus (100%)
ERR2759520	PRJEB2779	SAMEA104138907	NA	Unknown	Unknown	NA	NA	37.86	27	5184912	2822	4316	Mycobacteroides abscessus (86.76%)	Mycobacteroides abscessus (96.3%)	Mycobacteroides abscessus (100%)
ERR2759521	PRJEB2779	SAMEA104138908	NA	Unknown	Unknown	NA	NA	43.18	41	5145297	2826	4322	Mycobacteroides abscessus (88.01%)	Mycobacteroides abscessus (90.24%)	Mycobacteroides abscessus (100%)
ERR2759522	PRJEB2779	SAMEA104138909	NA	Unknown	Unknown	NA	NA	42.81	15	4930316	2810	4356	Mycobacteroides abscessus (88.78%)	Mycobacteroides abscessus (100.0%)	Mycobacteroides abscessus (100%)
ERR2759523	PRJEB2779	SAMEA104138910	NA	Unknown	Unknown	NA	NA	54.87	22	5212337	2823	4319	Mycobacteroides abscessus (84.88%)	Mycobacteroides abscessus (90.91%)	Mycobacteroides abscessus (100%)
ERR2759524	PRJEB2779	SAMEA104138911	NA	Unknown	Unknown	NA	NA	39.6	26	5210994	2823	4317	Mycobacteroides abscessus (85.69%)	Mycobacteroides abscessus (88.46%)	Mycobacteroides abscessus (100%)
ERR2759525	PRJEB2779	SAMEA104138912	NA	Unknown	Unknown	NA	NA	43.83	23	5185281	2823	4318	Mycobacteroides abscessus (86.14%)	Mycobacteroides abscessus (95.65%)	Mycobacteroides abscessus (100%)
ERR2759526	PRJEB2779	SAMEA104138913	NA	Unknown	Unknown	NA	NA	42.37	20	5184676	2823	4319	Mycobacteroides abscessus (86.46%)	Mycobacteroides abscessus (95.0%)	Mycobacteroides abscessus (100%)
ERR2759527	PRJEB2779	SAMEA104138914	NA	Unknown	Unknown	NA	NA	45.04	23	5198434	2824	4678	Mycobacteroides abscessus (91.1%)	Mycobacteroides abscessus (95.65%)	Mycobacteroides abscessus (100%)
ERR2759528	PRJEB2779	SAMEA104138915	NA	Unknown	Unknown	NA	NA	40.0	23	5212032	2823	4318	Mycobacteroides abscessus (86.01%)	Mycobacteroides abscessus (91.3%)	Mycobacteroides abscessus (100%)
ERR2759529	PRJEB2779	SAMEA104138916	NA	Unknown	Unknown	NA	NA	43.82	48	5143217	2824	4318	Mycobacteroides abscessus (87.92%)	Mycobacteroides abscessus (91.67%)	Mycobacteroides abscessus (100%)
ERR2759530	PRJEB2779	SAMEA104138917	NA	Unknown	Unknown	NA	NA	44.0	29	5196350	2824	4677	Mycobacteroides abscessus (91.5%)	Mycobacteroides abscessus (96.55%)	Mycobacteroides abscessus (100%)
ERR2759531	PRJEB2779	SAMEA104138918	NA	Unknown	Unknown	NA	NA	49.21	11	4986795	2824	4283	Mycobacteroides abscessus (91.12%)	Mycobacteroides abscessus (100.0%)	Mycobacteroides abscessus (100%)
ERR2759533	PRJEB2779	SAMEA104138919	NA	Unknown	Unknown	NA	NA	46.02	25	5316137	2825	4324	Mycobacteroides abscessus (85.44%)	Mycobacteroides abscessus (92.0%)	Mycobacteroides abscessus (100%)
ERR2759534	PRJEB2779	SAMEA104138920	NA	Unknown	Unknown	NA	NA	45.46	28	5316271	2824	4322	Mycobacteroides abscessus (85.44%)	Mycobacteroides abscessus (89.29%)	Mycobacteroides abscessus (100%)
ERR2759535	PRJEB2779	SAMEA104138921	NA	Unknown	Unknown	NA	NA	41.37	29	5316804	2825	4324	Mycobacteroides abscessus (85.4%)	Mycobacteroides abscessus (93.1%)	Mycobacteroides abscessus (100%)
ERR2759536	PRJEB2779	SAMEA104138922	NA	Unknown	Unknown	NA	NA	37.54	36	5316456	2825	4323	Mycobacteroides abscessus (82.65%)	Mycobacteroides abscessus (94.44%)	Mycobacteroides abscessus (100%)
ERR2818435	PRJEB28875	SAMEA4949199	NA	United Kingdom	2015	NA	NA	42.19	28	5195313	2828	4328	Mycobacteroides abscessus (91.09%)	Mycobacteroides abscessus (89.29%)	Mycobacteroides abscessus (100%)
ERR2818436	PRJEB28875	SAMEA4949200	NA	United Kingdom	2015	NA	NA	43.67	37	5197193	2828	4327	Mycobacteroides abscessus (91.02%)	Mycobacteroides abscessus (91.89%)	Mycobacteroides abscessus (100%)
ERR2818437	PRJEB28875	SAMEA4949201	NA	United Kingdom	2015	NA	NA	193.77	50	5188002	2825	4318	Mycobacteroides abscessus (85.31%)	Mycobacteroides abscessus (96.0%)	Mycobacteroides abscessus (100%)
ERR2818438	PRJEB28875	SAMEA4949202	NA	United Kingdom	2015	NA	NA	192.3	55	5161735	2827	4319	Mycobacteroides abscessus (85.43%)	Mycobacteroides abscessus (96.36%)	Mycobacteroides abscessus (100%)
ERR2818439	PRJEB28875	SAMEA4949203	NA	United Kingdom	2015	NA	NA	197.41	50	5189844	2828	4323	Mycobacteroides abscessus (85.42%)	Mycobacteroides abscessus (94.0%)	Mycobacteroides abscessus (100%)
ERR2818440	PRJEB28875	SAMEA4949204	NA	United Kingdom	2015	NA	NA	196.12	54	5189198	2826	4320	Mycobacteroides abscessus (85.53%)	Mycobacteroides abscessus (94.44%)	Mycobacteroides abscessus (100%)
ERR2818441	PRJEB28875	SAMEA4949205	NA	United Kingdom	2015	NA	NA	142.71	87	5186744	2819	4287	Mycobacteroides abscessus (83.62%)	Mycobacteroides abscessus (96.55%)	Mycobacteroides abscessus (100%)
ERR2818442	PRJEB28875	SAMEA4949206	NA	United Kingdom	2015	NA	NA	151.08	72	5188890	2821	4311	Mycobacteroides abscessus (85.34%)	Mycobacteroides abscessus (97.22%)	Mycobacteroides abscessus (100%)
ERR2818443	PRJEB28875	SAMEA4949207	NA	United Kingdom	2015	NA	NA	195.94	41	5189624	2828	4324	Mycobacteroides abscessus (85.02%)	Mycobacteroides abscessus (95.12%)	Mycobacteroides abscessus (100%)
ERR2818444	PRJEB28875	SAMEA4949208	NA	United Kingdom	2015	NA	NA	45.6	38	5197267	2827	4321	Mycobacteroides abscessus (91.05%)	Mycobacteroides abscessus (92.11%)	Mycobacteroides abscessus (100%)
ERR2818445	PRJEB28875	SAMEA4949209	NA	United Kingdom	2015	NA	NA	44.69	38	5197025	2828	4324	Mycobacteroides abscessus (91.04%)	Mycobacteroides abscessus (92.11%)	Mycobacteroides abscessus (100%)
ERR2818446	PRJEB28875	SAMEA4949210	NA	United Kingdom	2015	NA	NA	193.96	53	5188610	2828	4319	Mycobacteroides abscessus (85.61%)	Mycobacteroides abscessus (96.23%)	Mycobacteroides abscessus (100%)
ERR2818447	PRJEB28875	SAMEA4949211	NA	United Kingdom	2015	NA	NA	45.99	34	5197592	2828	4327	Mycobacteroides abscessus (91.02%)	Mycobacteroides abscessus (91.18%)	Mycobacteroides abscessus (100%)
ERR2818448	PRJEB28875	SAMEA4949212	NA	United Kingdom	2015	NA	NA	183.21	63	5190726	2826	4315	Mycobacteroides abscessus (85.03%)	Mycobacteroides abscessus (96.83%)	Mycobacteroides abscessus (100%)
ERR2818449	PRJEB28875	SAMEA4949213	NA	United Kingdom	2015	NA	NA	47.51	32	5195346	2828	4327	Mycobacteroides abscessus (90.87%)	Mycobacteroides abscessus (90.62%)	Mycobacteroides abscessus (100%)
ERR2818450	PRJEB28875	SAMEA4949214	NA	United Kingdom	2015	NA	NA	173.4	62	5189337	2825	4317	Mycobacteroides abscessus (85.34%)	Mycobacteroides abscessus (95.16%)	Mycobacteroides abscessus (100%)
ERR2818451	PRJEB28875	SAMEA4949215	NA	United Kingdom	2015	NA	NA	132.45	65	5335576	2822	4309	Mycobacteroides abscessus (82.56%)	Mycobacteroides abscessus (93.85%)	Mycobacteroides abscessus (100%)
ERR2818452	PRJEB28875	SAMEA4949216	NA	United Kingdom	2015	NA	NA	41.16	43	5355000	2827	4368	Mycobacteroides abscessus (88.72%)	Mycobacteroides abscessus (86.05%)	Mycobacteroides abscessus (100%)
ERR2818453	PRJEB28875	SAMEA4949217	NA	United Kingdom	2015	NA	NA	155.52	77	5336370	2822	4304	Mycobacteroides abscessus (83.66%)	Mycobacteroides abscessus (92.21%)	Mycobacteroides abscessus (100%)
ERR2818454	PRJEB28875	SAMEA4949218	NA	United Kingdom	2015	NA	NA	141.32	54	5395529	2827	4360	Mycobacteroides abscessus (83.85%)	Mycobacteroides abscessus (92.59%)	Mycobacteroides abscessus (100%)
ERR2818455	PRJEB28875	SAMEA4949219	NA	United Kingdom	2015	NA	NA	39.08	50	5404191	2825	4361	Mycobacteroides abscessus (88.89%)	Mycobacteroides abscessus (90.0%)	Mycobacteroides abscessus (100%)
ERR2818456	PRJEB28875	SAMEA4949220	NA	United Kingdom	2015	NA	NA	39.46	46	5354219	2827	4367	Mycobacteroides abscessus (89.07%)	Mycobacteroides abscessus (86.96%)	Mycobacteroides abscessus (100%)
ERR2818457	PRJEB28875	SAMEA4949221	NA	United Kingdom	2015	NA	NA	143.57	60	5335480	2827	4318	Mycobacteroides abscessus (82.5%)	Mycobacteroides abscessus (95.0%)	Mycobacteroides abscessus (100%)
ERR2818458	PRJEB28875	SAMEA4949222	NA	United Kingdom	2015	NA	NA	155.58	79	5395971	2827	4353	Mycobacteroides abscessus (83.35%)	Mycobacteroides abscessus (92.41%)	Mycobacteroides abscessus (100%)
ERR2818459	PRJEB28875	SAMEA4949223	NA	United Kingdom	2015	NA	NA	166.25	68	5344642	2824	4357	Mycobacteroides abscessus (83.41%)	Mycobacteroides abscessus (92.65%)	Mycobacteroides abscessus (100%)
ERR2818460	PRJEB28875	SAMEA4949224	NA	United Kingdom	2015	NA	NA	158.23	53	5345531	2827	4366	Mycobacteroides abscessus (83.44%)	Mycobacteroides abscessus (90.57%)	Mycobacteroides abscessus (100%)
ERR2818461	PRJEB28875	SAMEA4949225	NA	United Kingdom	2015	NA	NA	161.01	81	5336880	2823	4307	Mycobacteroides abscessus (84.17%)	Mycobacteroides abscessus (92.59%)	Mycobacteroides abscessus (100%)
ERR2818462	PRJEB28875	SAMEA4949226	NA	United Kingdom	2015	NA	NA	158.6	92	5343374	2827	4337	Mycobacteroides abscessus (81.54%)	Mycobacteroides abscessus (93.48%)	Mycobacteroides abscessus (100%)
ERR2818463	PRJEB28875	SAMEA4949227	NA	United Kingdom	2015	NA	NA	163.04	85	5344367	2823	4336	Mycobacteroides abscessus (81.41%)	Mycobacteroides abscessus (96.47%)	Mycobacteroides abscessus (100%)
ERR2818464	PRJEB28875	SAMEA4949228	NA	United Kingdom	2015	NA	NA	148.1	84	5395538	2825	4345	Mycobacteroides abscessus (82.88%)	Mycobacteroides abscessus (92.86%)	Mycobacteroides abscessus (100%)
ERR2818465	PRJEB28875	SAMEA4949229	NA	United Kingdom	2015	NA	NA	190.02	60	5345745	2826	4363	Mycobacteroides abscessus (82.96%)	Mycobacteroides abscessus (91.67%)	Mycobacteroides abscessus (100%)
ERR2818466	PRJEB28875	SAMEA4949230	NA	United Kingdom	2015	NA	NA	32.11	59	5405296	2826	4363	Mycobacteroides abscessus (89.43%)	Mycobacteroides abscessus (89.83%)	Mycobacteroides abscessus (100%)
ERR3141945	PRJEB2779	SAMEA104411380	NA	Unknown	Unknown	NA	NA	32.39	7	5099750	2828	4749	Mycobacteroides abscessus (92.21%)	Mycobacteroides abscessus (100.0%)	Mycobacteroides abscessus (100%)
ERR3141946	PRJEB2779	SAMEA104411381	NA	Unknown	Unknown	NA	NA	38.39	12	5095799	2828	4748	Mycobacteroides abscessus (92.38%)	Mycobacteroides abscessus (100.0%)	Mycobacteroides abscessus (100%)
ERR3141947	PRJEB2779	SAMEA104411382	NA	Unknown	Unknown	NA	NA	38.07	10	5097516	2828	4748	Mycobacteroides abscessus (92.52%)	Mycobacteroides abscessus (100.0%)	Mycobacteroides abscessus (100%)
ERR3141948	PRJEB2779	SAMEA104411383	NA	Unknown	Unknown	NA	NA	39.1	8	5098355	2829	4750	Mycobacteroides abscessus (92.51%)	Mycobacteroides abscessus (100.0%)	Mycobacteroides abscessus (100%)
ERR3141949	PRJEB2779	SAMEA104411384	NA	Unknown	Unknown	NA	NA	42.72	8	5097429	2828	4750	Mycobacteroides abscessus (91.71%)	Mycobacteroides abscessus (100.0%)	Mycobacteroides abscessus (100%)
ERR3141950	PRJEB2779	SAMEA104411385	NA	Unknown	Unknown	NA	NA	42.45	6	5097364	2827	4749	Mycobacteroides abscessus (92.32%)	Mycobacteroides abscessus (100.0%)	Mycobacteroides abscessus (100%)
ERR3141951	PRJEB2779	SAMEA104411386	NA	Unknown	Unknown	NA	NA	46.4	5	5099753	2827	4748	Mycobacteroides abscessus (92.36%)	Mycobacteroides abscessus (100.0%)	Mycobacteroides abscessus (100%)
ERR3141952	PRJEB2779	SAMEA104411387	Final assembly contaminated	Unknown	Unknown	NA	NA	28.67	58	7587547	ND	ND	Mycobacteroides abscessus (53.83%)	Micrococcus luteus (67.24%)	Mycobacteroides abscessus (59%) / Other (41%)
ERR3141953	PRJEB2779	SAMEA104411388	NA	Unknown	Unknown	NA	NA	40.07	6	5100141	2827	4747	Mycobacteroides abscessus (92.44%)	Mycobacteroides abscessus (100.0%)	Mycobacteroides abscessus (100%)
ERR3141954	PRJEB2779	SAMEA104411389	NA	Unknown	Unknown	NA	NA	41.33	7	5098039	2829	4751	Mycobacteroides abscessus (92.42%)	Mycobacteroides abscessus (100.0%)	Mycobacteroides abscessus (100%)
ERR3141955	PRJEB2779	SAMEA104411390	NA	Unknown	Unknown	NA	NA	40.54	6	5097840	2827	4749	Mycobacteroides abscessus (92.24%)	Mycobacteroides abscessus (100.0%)	Mycobacteroides abscessus (100%)
ERR3141956	PRJEB2779	SAMEA104411391	NA	Unknown	Unknown	NA	NA	46.02	7	5097757	2828	4751	Mycobacteroides abscessus (92.4%)	Mycobacteroides abscessus (100.0%)	Mycobacteroides abscessus (100%)
ERR3141957	PRJEB2779	SAMEA104411392	NA	Unknown	Unknown	NA	NA	43.03	5	5099264	2828	4750	Mycobacteroides abscessus (92.26%)	Mycobacteroides abscessus (100.0%)	Mycobacteroides abscessus (100%)
ERR3141958	PRJEB2779	SAMEA104411393	NA	Unknown	Unknown	NA	NA	45.1	7	5097419	2828	4750	Mycobacteroides abscessus (91.49%)	Mycobacteroides abscessus (100.0%)	Mycobacteroides abscessus (100%)
ERR3141959	PRJEB2779	SAMEA104411394	NA	Unknown	Unknown	NA	NA	41.46	8	5098848	2828	4748	Mycobacteroides abscessus (92.16%)	Mycobacteroides abscessus (100.0%)	Mycobacteroides abscessus (100%)
ERR3141960	PRJEB2779	SAMEA104411395	NA	Unknown	Unknown	NA	NA	36.1	5	5099471	2827	4749	Mycobacteroides abscessus (92.52%)	Mycobacteroides abscessus (100.0%)	Mycobacteroides abscessus (100%)
ERR3141961	PRJEB2779	SAMEA104411396	NA	Unknown	Unknown	NA	NA	40.2	17	5126619	2828	4751	Mycobacteroides abscessus (89.04%)	Mycobacteroides abscessus (47.06%)	Mycobacteroides abscessus (100%)
ERR3141962	PRJEB2779	SAMEA104411397	Final assembly contaminated	Unknown	Unknown	NA	NA	37.17	29	5504822	ND	ND	Mycobacteroides abscessus (82.01%)	Mycobacteroides abscessus (41.38%)	Mycobacteroides abscessus (87%) / Other (13%)
ERR3141963	PRJEB2779	SAMEA104411398	NA	Unknown	Unknown	NA	NA	41.09	6	5100203	2828	4748	Mycobacteroides abscessus (92.24%)	Mycobacteroides abscessus (100.0%)	Mycobacteroides abscessus (100%)
ERR3141964	PRJEB2779	SAMEA104411399	NA	Unknown	Unknown	NA	NA	42.59	5	5099567	2828	4749	Mycobacteroides abscessus (92.47%)	Mycobacteroides abscessus (100.0%)	Mycobacteroides abscessus (100%)
ERR3141965	PRJEB2779	SAMEA104411400	NA	Unknown	Unknown	NA	NA	41.18	15	5162047	2828	4752	Mycobacteroides abscessus (85.96%)	Mycobacteroides abscessus (46.67%)	Mycobacteroides abscessus (100%)
ERR3141966	PRJEB2779	SAMEA104411401	Final assembly contaminated	Unknown	Unknown	NA	NA	23.05	1636	8266515	ND	ND	Micrococcus luteus (44.09%)	Micrococcus luteus (96.21%)	Mycobacteroides abscessus (71%) / Other (29%)
ERR3141967	PRJEB2779	SAMEA104411402	Final assembly contaminated	Unknown	Unknown	NA	NA	33.02	55	6389758	ND	ND	Mycobacteroides abscessus (80.67%)	Staphylococcus haemolyticus (65.45%)	Mycobacteroides abscessus (61%) / Other (39%)
ERR3141968	PRJEB2779	SAMEA104411403	NA	Unknown	Unknown	NA	NA	40.74	7	5096868	2828	4751	Mycobacteroides abscessus (92.42%)	Mycobacteroides abscessus (100.0%)	Mycobacteroides abscessus (100%)
ERR3141969	PRJEB2779	SAMEA104411404	NA	Unknown	Unknown	NA	NA	37.35	25	5124002	2828	4750	Mycobacteroides abscessus (90.7%)	Mycobacteroides abscessus (40.0%)	Mycobacteroides abscessus (100%)
ERR3141970	PRJEB2779	SAMEA104411405	NA	Unknown	Unknown	NA	NA	42.41	25	5143234	2828	4747	Mycobacteroides abscessus (84.52%)	Mycobacteroides abscessus (36.0%)	Mycobacteroides abscessus (100%)
ERR3141971	PRJEB2779	SAMEA104411406	NA	Unknown	Unknown	NA	NA	34.23	7	5099154	2828	4748	Mycobacteroides abscessus (92.33%)	Mycobacteroides abscessus (100.0%)	Mycobacteroides abscessus (100%)
ERR3141972	PRJEB2779	SAMEA104411407	NA	Unknown	Unknown	NA	NA	45.17	8	5096889	2828	4750	Mycobacteroides abscessus (92.41%)	Mycobacteroides abscessus (100.0%)	Mycobacteroides abscessus (100%)
ERR3141973	PRJEB2779	SAMEA104411408	NA	Unknown	Unknown	NA	NA	37.23	8	5104109	2828	4751	Mycobacteroides abscessus (92.21%)	Mycobacteroides abscessus (75.0%)	Mycobacteroides abscessus (100%)
ERR3141974	PRJEB2779	SAMEA104411409	Final assembly contaminated	Unknown	Unknown	NA	NA	24.17	121	9739189	ND	ND	Mycobacteroides abscessus (62.13%)	Micrococcus luteus (42.15%)	Mycobacteroides abscessus (37%) / Other (63%)
ERR3141975	PRJEB2779	SAMEA104411410	NA	Unknown	Unknown	NA	NA	41.27	7	5097010	2827	4748	Mycobacteroides abscessus (92.36%)	Mycobacteroides abscessus (100.0%)	Mycobacteroides abscessus (100%)
ERR3141976	PRJEB2779	SAMEA104411411	NA	Unknown	Unknown	NA	NA	38.21	11	5096896	2828	4749	Mycobacteroides abscessus (92.11%)	Mycobacteroides abscessus (100.0%)	Mycobacteroides abscessus (100%)
ERR3141977	PRJEB2779	SAMEA104411412	NA	Unknown	Unknown	NA	NA	43.66	13	5097715	2828	4749	Mycobacteroides abscessus (91.4%)	Mycobacteroides abscessus (100.0%)	Mycobacteroides abscessus (100%)
ERR3141978	PRJEB2779	SAMEA104411413	NA	Unknown	Unknown	NA	NA	40.0	8	5096339	2828	4749	Mycobacteroides abscessus (92.48%)	Mycobacteroides abscessus (100.0%)	Mycobacteroides abscessus (100%)
ERR3141979	PRJEB2779	SAMEA104411414	NA	Unknown	Unknown	NA	NA	40.95	8	5098642	2829	4751	Mycobacteroides abscessus (92.38%)	Mycobacteroides abscessus (100.0%)	Mycobacteroides abscessus (100%)
ERR3141980	PRJEB2779	SAMEA104411415	NA	Unknown	Unknown	NA	NA	38.29	4	5098974	2828	4750	Mycobacteroides abscessus (92.25%)	Mycobacteroides abscessus (100.0%)	Mycobacteroides abscessus (100%)
ERR3141981	PRJEB2779	SAMEA104411416	NA	Unknown	Unknown	NA	NA	39.9	7	5098969	2828	4749	Mycobacteroides abscessus (91.64%)	Mycobacteroides abscessus (100.0%)	Mycobacteroides abscessus (100%)
ERR3141982	PRJEB2779	SAMEA104411417	NA	Unknown	Unknown	NA	NA	37.53	10	5099188	2829	4750	Mycobacteroides abscessus (91.51%)	Mycobacteroides abscessus (100.0%)	Mycobacteroides abscessus (100%)
ERR3141983	PRJEB2779	SAMEA104411418	Final assembly contaminated	Unknown	Unknown	NA	NA	30.87	64	7324818	ND	ND	Mycobacteroides abscessus (74.23%)	Staphylococcus haemolyticus (71.88%)	Mycobacteroides abscessus (53%) / Other (47%)
ERR3141984	PRJEB2779	SAMEA104411419	Final assembly contaminated	Unknown	Unknown	NA	NA	35.96	33	5266035	ND	ND	Mycobacteroides abscessus (83.92%)	Staphylococcus haemolyticus (48.48%)	Mycobacteroides abscessus (93%) / Other (7%)
ERR3141985	PRJEB2779	SAMEA104411420	Final assembly contaminated	Unknown	Unknown	NA	NA	32.79	68	5887878	ND	ND	Mycobacteroides abscessus (81.64%)	Staphylococcus haemolyticus (64.71%)	Mycobacteroides abscessus (86%) / Other (14%)
ERR3141986	PRJEB2779	SAMEA104411421	Final assembly contaminated	Unknown	Unknown	NA	NA	33.85	48	7360789	ND	ND	Mycobacteroides abscessus (53.23%)	Staphylococcus haemolyticus (62.5%)	Mycobacteroides abscessus (52%) / Other (48%)
ERR3141987	PRJEB2779	SAMEA104411422	NA	Unknown	Unknown	NA	NA	39.68	3	5097924	2828	4750	Mycobacteroides abscessus (92.26%)	Mycobacteroides abscessus (100.0%)	Mycobacteroides abscessus (100%)
ERR3141988	PRJEB2779	SAMEA104411423	NA	Unknown	Unknown	NA	NA	36.49	21	5138371	2826	4747	Mycobacteroides abscessus (87.71%)	Mycobacteroides abscessus (42.86%)	Mycobacteroides abscessus (100%)
ERR3141989	PRJEB2779	SAMEA104411424	Final assembly contaminated	Unknown	Unknown	NA	NA	32.18	54	7358301	ND	ND	Mycobacteroides abscessus (73.59%)	Staphylococcus haemolyticus (72.22%)	Mycobacteroides abscessus (52%) / Other (48%)
ERR3141990	PRJEB2779	SAMEA104411425	Final assembly contaminated	Unknown	Unknown	NA	NA	33.91	71	5768647	ND	ND	Mycobacteroides abscessus (81.5%)	Staphylococcus haemolyticus (71.83%)	Mycobacteroides abscessus (62%) / Other (38%)
ERR3141991	PRJEB2779	SAMEA104411426	Final assembly contaminated	Unknown	Unknown	NA	NA	35.51	54	5918578	ND	ND	Mycobacteroides abscessus (82.2%)	Staphylococcus haemolyticus (77.78%)	Mycobacteroides abscessus (86%) / Other (14%)
ERR3141992	PRJEB2779	SAMEA104411427	Final assembly contaminated	Unknown	Unknown	NA	NA	30.13	51	7359438	ND	ND	Mycobacteroides abscessus (76.01%)	Staphylococcus haemolyticus (68.63%)	Mycobacteroides abscessus (52%) / Other (48%)
ERR3141993	PRJEB2779	SAMEA104411428	Final assembly contaminated	Unknown	Unknown	NA	NA	39.81	49	5270236	ND	ND	Mycobacteroides abscessus (85.04%)	Staphylococcus haemolyticus (73.47%)	Mycobacteroides abscessus (98%) / Other (2%)
ERR3141994	PRJEB2779	SAMEA104411429	Final assembly contaminated	Unknown	Unknown	NA	NA	31.7	57	7354714	ND	ND	Mycobacteroides abscessus (70.64%)	Staphylococcus haemolyticus (64.91%)	Mycobacteroides abscessus (52%) / Other (48%)
ERR3141995	PRJEB2779	SAMEA104411430	Final assembly contaminated	Unknown	Unknown	NA	NA	37.86	39	5261649	ND	ND	Mycobacteroides abscessus (85.89%)	Staphylococcus haemolyticus (43.59%)	Mycobacteroides abscessus (98%) / Other (2%)
ERR3141996	PRJEB2779	SAMEA104411431	Final assembly contaminated	Unknown	Unknown	NA	NA	35.21	97	6633603	ND	ND	Mycobacteroides abscessus (77.1%)	Staphylococcus haemolyticus (81.44%)	Mycobacteroides abscessus (61%) / Other (39%)
ERR3141997	PRJEB2779	SAMEA104411432	Final assembly contaminated	Unknown	Unknown	NA	NA	32.73	60	7361082	ND	ND	Mycobacteroides abscessus (58.71%)	Staphylococcus haemolyticus (68.33%)	Mycobacteroides abscessus (52%) / Other (48%)
ERR3141998	PRJEB2779	SAMEA104411433	Final assembly contaminated	Unknown	Unknown	NA	NA	31.42	113	7552873	ND	ND	Mycobacteroides abscessus (52.33%)	Staphylococcus haemolyticus (81.42%)	Mycobacteroides abscessus (53%) / Other (47%)
ERR3141999	PRJEB2779	SAMEA104411434	Final assembly contaminated	Unknown	Unknown	NA	NA	29.24	80	7616670	ND	ND	Mycobacteroides abscessus (75.8%)	Micrococcus luteus (65.0%)	Mycobacteroides abscessus (55%) / Other (45%)
ERR3142000	PRJEB2779	SAMEA104411435	Final assembly contaminated	Unknown	Unknown	NA	NA	31.14	60	7359782	ND	ND	Mycobacteroides abscessus (69.83%)	Staphylococcus haemolyticus (61.67%)	Mycobacteroides abscessus (52%) / Other (48%)
ERR3142001	PRJEB2779	SAMEA104411436	Final assembly contaminated	Unknown	Unknown	NA	NA	31.08	95	7228974	ND	ND	Mycobacteroides abscessus (76.39%)	Staphylococcus haemolyticus (73.68%)	Mycobacteroides abscessus (53%) / Other (47%)
ERR3142002	PRJEB2779	SAMEA104411437	Final assembly contaminated	Unknown	Unknown	NA	NA	29.01	108	7530140	ND	ND	Mycobacteroides abscessus (75.89%)	Staphylococcus haemolyticus (86.11%)	Mycobacteroides abscessus (53%) / Other (47%)
ERR3142003	PRJEB2779	SAMEA104411438	Final assembly contaminated	Unknown	Unknown	NA	NA	38.99	67	5352954	ND	ND	Mycobacteroides abscessus (80.98%)	Staphylococcus haemolyticus (61.19%)	Mycobacteroides abscessus (98%) / Other (2%)
ERR3142004	PRJEB2779	SAMEA104411439	Final assembly contaminated	Unknown	Unknown	NA	NA	31.02	53	5827190	ND	ND	Mycobacteroides abscessus (72.38%)	Staphylococcus haemolyticus (45.28%)	Mycobacteroides abscessus (89%) / Other (11%)
ERR3142005	PRJEB2779	SAMEA104411440	Final assembly contaminated	Unknown	Unknown	NA	NA	27.99	79	6761216	ND	ND	Mycobacteroides abscessus (73.07%)	Micrococcus luteus (64.56%)	Mycobacteroides abscessus (89%) / Other (11%)
ERR3142006	PRJEB2779	SAMEA104411441	NA	Unknown	Unknown	NA	NA	37.8	22	5120916	2828	4749	Mycobacteroides abscessus (87.55%)	Mycobacteroides abscessus (50.0%)	Mycobacteroides abscessus (100%)
ERR3142007	PRJEB2779	SAMEA104411442	NA	Unknown	Unknown	NA	NA	38.35	5	5099042	2827	4750	Mycobacteroides abscessus (92.2%)	Mycobacteroides abscessus (100.0%)	Mycobacteroides abscessus (100%)
ERR3142008	PRJEB2779	SAMEA104411443	NA	Unknown	Unknown	NA	NA	39.47	5	5097183	2828	4748	Mycobacteroides abscessus (92.11%)	Mycobacteroides abscessus (100.0%)	Mycobacteroides abscessus (100%)
ERR3142009	PRJEB2779	SAMEA104411444	NA	Unknown	Unknown	NA	NA	40.75	5	5098207	2828	4750	Mycobacteroides abscessus (90.5%)	Mycobacteroides abscessus (100.0%)	Mycobacteroides abscessus (100%)
ERR3142010	PRJEB2779	SAMEA104411445	NA	Unknown	Unknown	NA	NA	40.68	17	5116251	2828	4750	Mycobacteroides abscessus (90.92%)	Mycobacteroides abscessus (70.59%)	Mycobacteroides abscessus (100%)
ERR3142011	PRJEB2779	SAMEA104411446	NA	Unknown	Unknown	NA	NA	40.79	7	5097773	2828	4749	Mycobacteroides abscessus (92.3%)	Mycobacteroides abscessus (100.0%)	Mycobacteroides abscessus (100%)
ERR3142012	PRJEB2779	SAMEA104411447	NA	Unknown	Unknown	NA	NA	37.72	8	5097789	2827	4748	Mycobacteroides abscessus (92.21%)	Mycobacteroides abscessus (100.0%)	Mycobacteroides abscessus (100%)
ERR3142013	PRJEB2779	SAMEA104411448	NA	Unknown	Unknown	NA	NA	43.12	5	5100182	2828	4750	Mycobacteroides abscessus (92.36%)	Mycobacteroides abscessus (100.0%)	Mycobacteroides abscessus (100%)
ERR3142014	PRJEB2779	SAMEA104411449	NA	Unknown	Unknown	NA	NA	36.53	5	5097866	2827	4748	Mycobacteroides abscessus (92.33%)	Mycobacteroides abscessus (100.0%)	Mycobacteroides abscessus (100%)
ERR3142015	PRJEB2779	SAMEA104411450	NA	Unknown	Unknown	NA	NA	42.13	12	5116927	2828	4750	Mycobacteroides abscessus (89.84%)	Mycobacteroides abscessus (75.0%)	Mycobacteroides abscessus (100%)
ERR3142016	PRJEB2779	SAMEA104411451	Final assembly contaminated	Unknown	Unknown	NA	NA	24.78	122	9745219	ND	ND	Mycobacteroides abscessus (56.58%)	Staphylococcus haemolyticus (39.34%)	Mycobacteroides abscessus (35%) / Other (65%)
ERR3142017	PRJEB2779	SAMEA104411452	Final assembly contaminated	Unknown	Unknown	NA	NA	28.42	38	7705894	ND	ND	Cutibacterium acnes (46.57%)	Cutibacterium acnes (57.89%)	Mycobacteroides abscessus (51%) / Other (49%)
ERR3142018	PRJEB2779	SAMEA104411453	Final assembly contaminated	Unknown	Unknown	NA	NA	27.5	65	7684846	ND	ND	Cutibacterium acnes (64.89%)	Mycobacteroides abscessus (69.23%)	Mycobacteroides abscessus (51%) / Other (49%)
ERR3142019	PRJEB2779	SAMEA104411454	NA	Unknown	Unknown	NA	NA	42.1	8	5099512	2828	4749	Mycobacteroides abscessus (89.29%)	Mycobacteroides abscessus (100.0%)	Mycobacteroides abscessus (100%)
ERR3142020	PRJEB2779	SAMEA104411455	Final assembly contaminated	Unknown	Unknown	NA	NA	36.14	110	7536316	ND	ND	Staphylococcus epidermidis (57.99%)	Staphylococcus epidermidis (62.73%)	Mycobacteroides abscessus (50%) / Other (50%)
ERR3142021	PRJEB2779	SAMEA104411456	Final assembly contaminated	Unknown	Unknown	NA	NA	36.4	79	5640061	ND	ND	Mycobacteroides abscessus (77.24%)	Staphylococcus epidermidis (55.7%)	Mycobacteroides abscessus (68%) / Other (32%)
ERR3142022	PRJEB2779	SAMEA104411457	Final assembly contaminated	Unknown	Unknown	NA	NA	33.57	63	7357425	ND	ND	Mycobacteroides abscessus (73.03%)	Staphylococcus haemolyticus (66.67%)	Mycobacteroides abscessus (52%) / Other (48%)
ERR3142023	PRJEB2779	SAMEA104411458	Final assembly contaminated	Unknown	Unknown	NA	NA	34.88	70	5916149	ND	ND	Mycobacteroides abscessus (80.11%)	Staphylococcus haemolyticus (42.86%)	Mycobacteroides abscessus (68%) / Other (32%)
ERR3142024	PRJEB2779	SAMEA104411459	Final assembly contaminated	Unknown	Unknown	NA	NA	27.13	57	7686413	ND	ND	Cutibacterium acnes (62.5%)	Mycobacteroides abscessus (57.89%)	Mycobacteroides abscessus (51%) / Other (49%)
ERR3142025	PRJEB2779	SAMEA104411460	Final assembly contaminated	Unknown	Unknown	NA	NA	38.07	38	5215095	ND	ND	Mycobacteroides abscessus (83.76%)	Staphylococcus haemolyticus (47.37%)	Mycobacteroides abscessus (100%)
ERR3142026	PRJEB2779	SAMEA104411461	NA	Unknown	Unknown	NA	NA	37.53	33	5133755	2827	4748	Mycobacteroides abscessus (84.87%)	Mycobacteroides abscessus (39.39%)	Mycobacteroides abscessus (100%)
ERR3142027	PRJEB2779	SAMEA104411462	Final assembly contaminated	Unknown	Unknown	NA	NA	31.85	52	7361091	ND	ND	Mycobacteroides abscessus (51.24%)	Staphylococcus haemolyticus (67.31%)	Mycobacteroides abscessus (53%) / Other (47%)
ERR3142028	PRJEB2779	SAMEA104411463	NA	Unknown	Unknown	NA	NA	37.01	19	5124449	2828	4750	Mycobacteroides abscessus (88.85%)	Mycobacteroides abscessus (36.84%)	Mycobacteroides abscessus (100%)
ERR3142029	PRJEB2779	SAMEA104411464	Final assembly contaminated	Unknown	Unknown	NA	NA	34.28	75	5280615	ND	ND	Mycobacteroides abscessus (78.63%)	Staphylococcus epidermidis (36.0%)	Mycobacteroides abscessus (87%) / Other (13%)
ERR3142030	PRJEB2779	SAMEA104411465	Final assembly contaminated	Unknown	Unknown	NA	NA	34.6	43	5250930	ND	ND	Mycobacteroides abscessus (83.79%)	Staphylococcus haemolyticus (30.23%)	Mycobacteroides abscessus (100%)
ERR3142031	PRJEB2779	SAMEA104411466	Final assembly contaminated	Unknown	Unknown	NA	NA	27.39	132	9805435	ND	ND	Mycobacteroides abscessus (52.4%)	Staphylococcus epidermidis (44.7%)	Mycobacteroides abscessus (36%) / Other (64%)
ERR3142032	PRJEB2779	SAMEA104411467	Final assembly contaminated	Unknown	Unknown	NA	NA	32.84	41	5261334	ND	ND	Mycobacteroides abscessus (77.18%)	Staphylococcus epidermidis (36.59%)	Mycobacteroides abscessus (85%) / Other (15%)
ERR3142033	PRJEB2779	SAMEA104411468	Final assembly contaminated	Unknown	Unknown	NA	NA	37.85	33	5133016	ND	ND	Mycobacteroides abscessus (85.23%)	Staphylococcus haemolyticus (36.36%)	Mycobacteroides abscessus (100%)
ERR3142034	PRJEB2779	SAMEA104411469	Final assembly contaminated	Unknown	Unknown	NA	NA	38.27	23	5126246	ND	ND	Mycobacteroides abscessus (85.62%)	Staphylococcus haemolyticus (26.09%)	Mycobacteroides abscessus (100%)
ERR3142035	PRJEB2779	SAMEA104411470	Final assembly with > 250 contigs	Unknown	Unknown	NA	NA	127.2	5304	6706937	ND	ND	Staphylococcus epidermidis (79.29%)	Mycobacteroides abscessus (78.0%)	No match
ERR3142036	PRJEB2779	SAMEA104411471	Final assembly contaminated	Unknown	Unknown	NA	NA	73.19	187	4745093	ND	ND	Staphylococcus epidermidis (49.12%)	Staphylococcus epidermidis (49.73%)	Staphylococcus epidermidis (52%) / Other (48%)
ERR3142037	PRJEB2779	SAMEA104411473	Final assembly contaminated	Unknown	Unknown	NA	NA	28.0	1286	9548479	ND	ND	Mycobacteroides abscessus (54.67%)	Staphylococcus haemolyticus (90.51%)	Mycobacteroides abscessus (43%) / Other (57%)
ERR3142038	PRJEB2779	SAMEA104411474	Final assembly contaminated	Unknown	Unknown	NA	NA	87.95	178	4844290	ND	ND	Staphylococcus haemolyticus (68.18%)	Staphylococcus haemolyticus (62.36%)	Staphylococcus epidermidis (51%) / Other (49%)
ERR3142039	PRJEB2779	SAMEA104411475	NA	Unknown	Unknown	NA	NA	42.51	9	5097962	2828	4748	Mycobacteroides abscessus (92.18%)	Mycobacteroides abscessus (100.0%)	Mycobacteroides abscessus (100%)
ERR3142040	PRJEB2779	SAMEA104411476	NA	Unknown	Unknown	NA	NA	43.12	4	5100008	2827	4749	Mycobacteroides abscessus (92.47%)	Mycobacteroides abscessus (100.0%)	Mycobacteroides abscessus (100%)
ERR3142041	PRJEB2779	SAMEA104411477	NA	Unknown	Unknown	NA	NA	40.11	19	5105588	2829	4749	Mycobacteroides abscessus (92.36%)	Mycobacteroides abscessus (94.74%)	Mycobacteroides abscessus (100%)
ERR3142042	PRJEB2779	SAMEA104411478	NA	Unknown	Unknown	NA	NA	42.47	11	5109970	2828	4749	Mycobacteroides abscessus (92.08%)	Mycobacteroides abscessus (81.82%)	Mycobacteroides abscessus (100%)
ERR3142043	PRJEB2779	SAMEA104411479	NA	Unknown	Unknown	NA	NA	40.61	4	5097891	2828	4750	Mycobacteroides abscessus (92.25%)	Mycobacteroides abscessus (100.0%)	Mycobacteroides abscessus (100%)
ERR3142044	PRJEB2779	SAMEA104411480	NA	Unknown	Unknown	NA	NA	45.66	7	5099601	2828	4749	Mycobacteroides abscessus (92.38%)	Mycobacteroides abscessus (100.0%)	Mycobacteroides abscessus (100%)
ERR3142045	PRJEB2779	SAMEA104411481	NA	Unknown	Unknown	NA	NA	45.96	6	5099405	2827	4747	Mycobacteroides abscessus (91.87%)	Mycobacteroides abscessus (100.0%)	Mycobacteroides abscessus (100%)
ERR3142046	PRJEB2779	SAMEA104411482	NA	Unknown	Unknown	NA	NA	49.89	13	5098187	2828	4749	Mycobacteroides abscessus (92.25%)	Mycobacteroides abscessus (100.0%)	Mycobacteroides abscessus (100%)
ERR3142047	PRJEB2779	SAMEA104411483	NA	Unknown	Unknown	NA	NA	47.14	14	5120700	2828	4749	Mycobacteroides abscessus (88.65%)	Mycobacteroides abscessus (50.0%)	Mycobacteroides abscessus (100%)
ERR3142048	PRJEB2779	SAMEA104411484	NA	Unknown	Unknown	NA	NA	44.88	9	5115582	2827	4749	Mycobacteroides abscessus (90.46%)	Mycobacteroides abscessus (66.67%)	Mycobacteroides abscessus (100%)
ERR3142049	PRJEB2779	SAMEA104411485	NA	Unknown	Unknown	NA	NA	36.63	9	5097689	2828	4750	Mycobacteroides abscessus (92.28%)	Mycobacteroides abscessus (100.0%)	Mycobacteroides abscessus (100%)
ERR3142050	PRJEB2779	SAMEA104411486	NA	Unknown	Unknown	NA	NA	42.04	9	5098477	2829	4751	Mycobacteroides abscessus (92.18%)	Mycobacteroides abscessus (100.0%)	Mycobacteroides abscessus (100%)
ERR3142051	PRJEB2779	SAMEA104411487	NA	Unknown	Unknown	NA	NA	37.51	10	5099448	2827	4749	Mycobacteroides abscessus (92.06%)	Mycobacteroides abscessus (100.0%)	Mycobacteroides abscessus (100%)
ERR3142052	PRJEB2779	SAMEA104411488	NA	Unknown	Unknown	NA	NA	45.21	7	5099306	2828	4749	Mycobacteroides abscessus (92.01%)	Mycobacteroides abscessus (100.0%)	Mycobacteroides abscessus (100%)
ERR3142053	PRJEB2779	SAMEA104411489	NA	Unknown	Unknown	NA	NA	43.44	12	5100088	2827	4748	Mycobacteroides abscessus (90.82%)	Mycobacteroides abscessus (83.33%)	Mycobacteroides abscessus (100%)
ERR3142054	PRJEB2779	SAMEA104411490	NA	Unknown	Unknown	NA	NA	41.09	8	5099403	2828	4749	Mycobacteroides abscessus (91.7%)	Mycobacteroides abscessus (100.0%)	Mycobacteroides abscessus (100%)
ERR3142055	PRJEB2779	SAMEA104411491	NA	Unknown	Unknown	NA	NA	42.93	10	5098874	2827	4748	Mycobacteroides abscessus (92.28%)	Mycobacteroides abscessus (100.0%)	Mycobacteroides abscessus (100%)
ERR3142056	PRJEB2779	SAMEA104411492	NA	Unknown	Unknown	NA	NA	43.51	12	5099217	2827	4748	Mycobacteroides abscessus (92.19%)	Mycobacteroides abscessus (100.0%)	Mycobacteroides abscessus (100%)
ERR3142057	PRJEB2779	SAMEA104411493	NA	Unknown	Unknown	NA	NA	41.43	7	5098456	2828	4749	Mycobacteroides abscessus (92.46%)	Mycobacteroides abscessus (100.0%)	Mycobacteroides abscessus (100%)
ERR3142058	PRJEB2779	SAMEA104411494	NA	Unknown	Unknown	NA	NA	43.18	6	5097864	2827	4750	Mycobacteroides abscessus (92.41%)	Mycobacteroides abscessus (100.0%)	Mycobacteroides abscessus (100%)
ERR3142059	PRJEB2779	SAMEA104411495	NA	Unknown	Unknown	NA	NA	41.67	9	5096721	2827	4748	Mycobacteroides abscessus (92.24%)	Mycobacteroides abscessus (100.0%)	Mycobacteroides abscessus (100%)
ERR3142060	PRJEB2779	SAMEA104411496	NA	Unknown	Unknown	NA	NA	41.31	10	5098469	2828	4748	Mycobacteroides abscessus (92.23%)	Mycobacteroides abscessus (100.0%)	Mycobacteroides abscessus (100%)
ERR3142061	PRJEB2779	SAMEA104411497	NA	Unknown	Unknown	NA	NA	43.42	8	5098377	2828	4750	Mycobacteroides abscessus (92.34%)	Mycobacteroides abscessus (100.0%)	Mycobacteroides abscessus (100%)
ERR3142062	PRJEB2779	SAMEA104411498	NA	Unknown	Unknown	NA	NA	43.04	8	5109476	2828	4750	Mycobacteroides abscessus (90.08%)	Mycobacteroides abscessus (75.0%)	Mycobacteroides abscessus (100%)
ERR3142063	PRJEB2779	SAMEA104411499	Final assembly contaminated	Unknown	Unknown	NA	NA	44.33	9	5120306	ND	ND	Mycobacteroides abscessus (89.34%)	Staphylococcus haemolyticus (33.33%)	Mycobacteroides abscessus (100%)
ERR3142064	PRJEB2779	SAMEA104411500	NA	Unknown	Unknown	NA	NA	45.35	21	5122153	2829	4749	Mycobacteroides abscessus (88.78%)	Mycobacteroides abscessus (42.86%)	Mycobacteroides abscessus (100%)
ERR3142065	PRJEB2779	SAMEA104411501	Final assembly contaminated	Unknown	Unknown	NA	NA	32.15	36	5898517	ND	ND	Mycobacteroides abscessus (82.07%)	Staphylococcus haemolyticus (58.33%)	Mycobacteroides abscessus (62%) / Other (38%)
ERR3142066	PRJEB2779	SAMEA104411502	Final assembly contaminated	Unknown	Unknown	NA	NA	36.58	45	6261588	ND	ND	Mycobacteroides abscessus (81.06%)	Staphylococcus haemolyticus (57.78%)	Mycobacteroides abscessus (62%) / Other (38%)
ERR3142067	PRJEB2779	SAMEA104411503	NA	Unknown	Unknown	NA	NA	40.4	24	5116378	2829	4750	Mycobacteroides abscessus (86.49%)	Mycobacteroides abscessus (45.83%)	Mycobacteroides abscessus (100%)
ERR3142068	PRJEB2779	SAMEA104411504	NA	Unknown	Unknown	NA	NA	44.15	17	5122624	2828	4751	Mycobacteroides abscessus (90.34%)	Mycobacteroides abscessus (35.29%)	Mycobacteroides abscessus (100%)
ERR3142069	PRJEB2779	SAMEA104411505	NA	Unknown	Unknown	NA	NA	46.41	18	5121138	2828	4748	Mycobacteroides abscessus (89.43%)	Mycobacteroides abscessus (55.56%)	Mycobacteroides abscessus (100%)
ERR3142070	PRJEB2779	SAMEA104411506	Final assembly contaminated	Unknown	Unknown	NA	NA	37.18	35	6031177	ND	ND	Mycobacteroides abscessus (82.35%)	Staphylococcus haemolyticus (65.71%)	Mycobacteroides abscessus (87%) / Other (13%)
ERR3142071	PRJEB2779	SAMEA104411507	Final assembly contaminated	Unknown	Unknown	NA	NA	39.02	29	5868981	ND	ND	Mycobacteroides abscessus (83.14%)	Staphylococcus haemolyticus (51.72%)	Mycobacteroides abscessus (87%) / Other (13%)
ERR3142072	PRJEB2779	SAMEA104411508	NA	Unknown	Unknown	NA	NA	45.05	19	5124756	2828	4750	Mycobacteroides abscessus (90.29%)	Mycobacteroides abscessus (42.11%)	Mycobacteroides abscessus (100%)
ERR3142073	PRJEB2779	SAMEA104411509	Final assembly contaminated	Unknown	Unknown	NA	NA	30.78	53	5909731	ND	ND	Mycobacteroides abscessus (82.25%)	Staphylococcus haemolyticus (49.06%)	Mycobacteroides abscessus (87%) / Other (13%)
ERR3142074	PRJEB2779	SAMEA104411510	NA	Unknown	Unknown	NA	NA	38.29	9	5105644	2828	4749	Mycobacteroides abscessus (91.71%)	Mycobacteroides abscessus (66.67%)	Mycobacteroides abscessus (100%)
ERR3142075	PRJEB2779	SAMEA104411511	Final assembly contaminated	Unknown	Unknown	NA	NA	29.44	68	7355331	ND	ND	Mycobacteroides abscessus (72.3%)	Staphylococcus haemolyticus (60.29%)	Mycobacteroides abscessus (52%) / Other (48%)
ERR3142076	PRJEB2779	SAMEA104411512	Final assembly contaminated	Unknown	Unknown	NA	NA	28.46	70	7430994	ND	ND	Mycobacteroides abscessus (55.67%)	Staphylococcus haemolyticus (57.14%)	Mycobacteroides abscessus (52%) / Other (48%)
ERR3142077	PRJEB2779	SAMEA104411513	NA	Unknown	Unknown	NA	NA	38.1	18	5126573	2828	4749	Mycobacteroides abscessus (89.07%)	Mycobacteroides abscessus (38.89%)	Mycobacteroides abscessus (100%)
ERR3142078	PRJEB2779	SAMEA104411514	NA	Unknown	Unknown	NA	NA	44.69	16	5124423	2828	4747	Mycobacteroides abscessus (90.41%)	Mycobacteroides abscessus (37.5%)	Mycobacteroides abscessus (100%)
ERR3142079	PRJEB2779	SAMEA104411515	NA	Unknown	Unknown	NA	NA	49.54	15	5123575	2828	4750	Mycobacteroides abscessus (91.48%)	Mycobacteroides abscessus (46.67%)	Mycobacteroides abscessus (100%)
ERR3142080	PRJEB2779	SAMEA104411516	Final assembly contaminated	Unknown	Unknown	NA	NA	40.22	34	5149690	ND	ND	Mycobacteroides abscessus (86.54%)	Staphylococcus haemolyticus (44.12%)	Mycobacteroides abscessus (100%)
ERR3142081	PRJEB2779	SAMEA104411517	NA	Unknown	Unknown	NA	NA	38.13	11	5113304	2828	4748	Mycobacteroides abscessus (88.35%)	Mycobacteroides abscessus (63.64%)	Mycobacteroides abscessus (100%)
ERR3142082	PRJEB2779	SAMEA104411518	Final assembly contaminated	Unknown	Unknown	NA	NA	40.22	965	8660354	ND	ND	Staphylococcus haemolyticus (59.33%)	Staphylococcus haemolyticus (94.3%)	Mycobacteroides abscessus (60%) / Other (40%)
ERR3142083	PRJEB2779	SAMEA104411519	NA	Unknown	Unknown	NA	NA	39.58	6	5099353	2828	4749	Mycobacteroides abscessus (92.37%)	Mycobacteroides abscessus (100.0%)	Mycobacteroides abscessus (100%)
ERR3142084	PRJEB2779	SAMEA104411520	NA	Unknown	Unknown	NA	NA	42.17	9	5097391	2827	4749	Mycobacteroides abscessus (92.24%)	Mycobacteroides abscessus (100.0%)	Mycobacteroides abscessus (100%)
ERR3142085	PRJEB2779	SAMEA104411521	NA	Unknown	Unknown	NA	NA	41.7	12	5096140	2829	4752	Mycobacteroides abscessus (92.57%)	Mycobacteroides abscessus (100.0%)	Mycobacteroides abscessus (100%)
ERR3142086	PRJEB2779	SAMEA104411522	NA	Unknown	Unknown	NA	NA	41.92	10	5098248	2827	4748	Mycobacteroides abscessus (92.53%)	Mycobacteroides abscessus (100.0%)	Mycobacteroides abscessus (100%)
ERR3142087	PRJEB2779	SAMEA104411523	NA	Unknown	Unknown	NA	NA	44.44	4	5100060	2827	4749	Mycobacteroides abscessus (92.65%)	Mycobacteroides abscessus (100.0%)	Mycobacteroides abscessus (100%)
ERR3142088	PRJEB2779	SAMEA104411524	NA	Unknown	Unknown	NA	NA	42.34	6	5097657	2827	4748	Mycobacteroides abscessus (92.21%)	Mycobacteroides abscessus (100.0%)	Mycobacteroides abscessus (100%)
ERR3142089	PRJEB2779	SAMEA104411525	NA	Unknown	Unknown	NA	NA	40.95	9	5098288	2828	4748	Mycobacteroides abscessus (92.36%)	Mycobacteroides abscessus (100.0%)	Mycobacteroides abscessus (100%)
ERR3142090	PRJEB2779	SAMEA104411526	NA	Unknown	Unknown	NA	NA	44.04	3	5100376	2828	4751	Mycobacteroides abscessus (92.47%)	Mycobacteroides abscessus (100.0%)	Mycobacteroides abscessus (100%)
ERR3142091	PRJEB2779	SAMEA104411527	NA	Unknown	Unknown	NA	NA	41.86	8	5109195	2828	4750	Mycobacteroides abscessus (90.0%)	Mycobacteroides abscessus (62.5%)	Mycobacteroides abscessus (100%)
ERR3142092	PRJEB2779	SAMEA104411528	NA	Unknown	Unknown	NA	NA	45.74	13	5111566	2828	4750	Mycobacteroides abscessus (89.76%)	Mycobacteroides abscessus (69.23%)	Mycobacteroides abscessus (100%)
ERR3142093	PRJEB2779	SAMEA104411529	Final assembly contaminated	Unknown	Unknown	NA	NA	36.65	44	5546151	ND	ND	Mycobacteroides abscessus (83.9%)	Staphylococcus haemolyticus (56.82%)	Mycobacteroides abscessus (64%) / Other (36%)
ERR3142094	PRJEB2779	SAMEA104411530	Final assembly contaminated	Unknown	Unknown	NA	NA	36.54	39	5867891	ND	ND	Mycobacteroides abscessus (83.18%)	Staphylococcus haemolyticus (58.97%)	Mycobacteroides abscessus (62%) / Other (38%)
ERR3142095	PRJEB2779	SAMEA104411531	Final assembly contaminated	Unknown	Unknown	NA	NA	32.38	54	7209460	ND	ND	Mycobacteroides abscessus (76.12%)	Staphylococcus haemolyticus (72.22%)	Mycobacteroides abscessus (55%) / Other (45%)
ERR3142096	PRJEB2779	SAMEA104411532	Final assembly contaminated	Unknown	Unknown	NA	NA	33.42	59	7332505	ND	ND	Mycobacteroides abscessus (72.59%)	Staphylococcus haemolyticus (67.8%)	Mycobacteroides abscessus (52%) / Other (48%)
ERR3142097	PRJEB2779	SAMEA104411533	Final assembly contaminated	Unknown	Unknown	NA	NA	36.52	41	5341129	ND	ND	Mycobacteroides abscessus (83.96%)	Staphylococcus haemolyticus (43.9%)	Mycobacteroides abscessus (90%) / Other (10%)
ERR3142098	PRJEB2779	SAMEA104411534	Final assembly contaminated	Unknown	Unknown	NA	NA	39.78	34	5316501	ND	ND	Mycobacteroides abscessus (85.16%)	Staphylococcus haemolyticus (44.12%)	Mycobacteroides abscessus (90%) / Other (10%)
ERR3142099	PRJEB2779	SAMEA104411535	Final assembly contaminated	Unknown	Unknown	NA	NA	33.01	35	5844337	ND	ND	Mycobacteroides abscessus (81.43%)	Staphylococcus haemolyticus (54.29%)	Mycobacteroides abscessus (87%) / Other (13%)
ERR3142100	PRJEB2779	SAMEA104411536	Final assembly contaminated	Unknown	Unknown	NA	NA	31.86	54	6791345	ND	ND	Mycobacteroides abscessus (79.87%)	Staphylococcus haemolyticus (64.81%)	Mycobacteroides abscessus (60%) / Other (40%)
ERR3142101	PRJEB2779	SAMEA104411537	Final assembly contaminated	Unknown	Unknown	NA	NA	42.64	35	5174686	ND	ND	Mycobacteroides abscessus (85.37%)	Staphylococcus haemolyticus (37.14%)	Mycobacteroides abscessus (100%)
ERR3142102	PRJEB2779	SAMEA104411538	Final assembly contaminated	Unknown	Unknown	NA	NA	40.53	24	5133354	ND	ND	Mycobacteroides abscessus (88.23%)	Staphylococcus haemolyticus (45.83%)	Mycobacteroides abscessus (100%)
ERR3142103	PRJEB2779	SAMEA104411539	Final assembly contaminated	Unknown	Unknown	NA	NA	40.2	34	5330010	ND	ND	Mycobacteroides abscessus (86.31%)	Staphylococcus haemolyticus (44.12%)	Mycobacteroides abscessus (96%) / Other (4%)
ERR3142104	PRJEB2779	SAMEA104411540	Final assembly contaminated	Unknown	Unknown	NA	NA	43.51	26	5140301	ND	ND	Mycobacteroides abscessus (87.8%)	Staphylococcus haemolyticus (42.31%)	Mycobacteroides abscessus (100%)
ERR3142105	PRJEB2779	SAMEA104411541	Final assembly contaminated	Unknown	Unknown	NA	NA	27.78	64	7362902	ND	ND	Mycobacteroides abscessus (72.73%)	Staphylococcus haemolyticus (67.19%)	Mycobacteroides abscessus (52%) / Other (48%)
ERR3142106	PRJEB2779	SAMEA104411542	Final assembly contaminated	Unknown	Unknown	NA	NA	32.96	53	7368031	ND	ND	Mycobacteroides abscessus (73.02%)	Staphylococcus haemolyticus (66.04%)	Mycobacteroides abscessus (52%) / Other (48%)
ERR3142107	PRJEB2779	SAMEA104411543	Final assembly contaminated	Unknown	Unknown	NA	NA	23.58	88	7548347	ND	ND	Mycobacteroides abscessus (66.14%)	Micrococcus luteus (55.68%)	Mycobacteroides abscessus (55%) / Other (45%)
ERR3142108	PRJEB2779	SAMEA104411544	NA	Unknown	Unknown	NA	NA	40.84	10	5105131	2828	4750	Mycobacteroides abscessus (91.42%)	Mycobacteroides abscessus (80.0%)	Mycobacteroides abscessus (100%)
ERR3142109	PRJEB2779	SAMEA104411545	NA	Unknown	Unknown	NA	NA	47.54	30	5123034	2829	4748	Mycobacteroides abscessus (88.9%)	Mycobacteroides abscessus (53.33%)	Mycobacteroides abscessus (100%)
ERR3142110	PRJEB2779	SAMEA104411546	NA	Unknown	Unknown	NA	NA	45.87	26	5129454	2828	4748	Mycobacteroides abscessus (89.27%)	Mycobacteroides abscessus (34.62%)	Mycobacteroides abscessus (100%)
ERR3142111	PRJEB2779	SAMEA104411547	Final assembly contaminated	Unknown	Unknown	NA	NA	34.65	55	7358473	ND	ND	Mycobacteroides abscessus (57.93%)	Staphylococcus haemolyticus (72.73%)	Mycobacteroides abscessus (52%) / Other (48%)
ERR3142112	PRJEB2779	SAMEA104411548	Final assembly contaminated	Unknown	Unknown	NA	NA	30.61	117	8031241	ND	ND	Mycobacteroides abscessus (66.63%)	Staphylococcus haemolyticus (42.74%)	Mycobacteroides abscessus (41%) / Other (59%)
ERR3142113	PRJEB2779	SAMEA104411549	Final assembly contaminated	Unknown	Unknown	NA	NA	121.95	3858	6707879	ND	ND	Staphylococcus haemolyticus (72.26%)	Mycobacteroides abscessus (97.28%)	Staphylococcus haemolyticus (60%) / Other (40%)
ERR3142114	PRJEB2779	SAMEA104411550	NA	Unknown	Unknown	NA	NA	39.17	7	5096951	2827	4747	Mycobacteroides abscessus (92.05%)	Mycobacteroides abscessus (100.0%)	Mycobacteroides abscessus (100%)
ERR3142115	PRJEB2779	SAMEA104411551	NA	Unknown	Unknown	NA	NA	38.34	10	5098855	2828	4748	Mycobacteroides abscessus (92.12%)	Mycobacteroides abscessus (100.0%)	Mycobacteroides abscessus (100%)
ERR3142116	PRJEB2779	SAMEA104411552	NA	Unknown	Unknown	NA	NA	43.02	13	5099363	2828	4748	Mycobacteroides abscessus (92.24%)	Mycobacteroides abscessus (100.0%)	Mycobacteroides abscessus (100%)
ERR3142117	PRJEB2779	SAMEA104411553	NA	Unknown	Unknown	NA	NA	40.8	9	5100038	2827	4749	Mycobacteroides abscessus (92.21%)	Mycobacteroides abscessus (100.0%)	Mycobacteroides abscessus (100%)
ERR3142118	PRJEB2779	SAMEA104411554	Final assembly contaminated	Unknown	Unknown	NA	NA	38.56	12	5126517	ND	ND	Mycobacteroides abscessus (89.02%)	Staphylococcus hominis (50.0%)	Mycobacteroides abscessus (100%)
ERR3142119	PRJEB2779	SAMEA104411555	NA	Unknown	Unknown	NA	NA	43.36	9	5098074	2829	4749	Mycobacteroides abscessus (92.32%)	Mycobacteroides abscessus (100.0%)	Mycobacteroides abscessus (100%)
ERR3142120	PRJEB2779	SAMEA104411556	NA	Unknown	Unknown	NA	NA	42.62	10	5099943	2828	4748	Mycobacteroides abscessus (92.04%)	Mycobacteroides abscessus (100.0%)	Mycobacteroides abscessus (100%)
ERR3142121	PRJEB2779	SAMEA104411557	NA	Unknown	Unknown	NA	NA	38.72	5	5098329	2827	4749	Mycobacteroides abscessus (92.14%)	Mycobacteroides abscessus (100.0%)	Mycobacteroides abscessus (100%)
ERR3142122	PRJEB2779	SAMEA104411558	NA	Unknown	Unknown	NA	NA	38.17	13	5113505	2828	4748	Mycobacteroides abscessus (89.98%)	Mycobacteroides abscessus (76.92%)	Mycobacteroides abscessus (100%)
ERR3142123	PRJEB2779	SAMEA104411559	NA	Unknown	Unknown	NA	NA	34.58	15	5117361	2828	4750	Mycobacteroides abscessus (86.74%)	Mycobacteroides abscessus (40.0%)	Mycobacteroides abscessus (100%)
ERR3142124	PRJEB2779	SAMEA104411560	NA	Unknown	Unknown	NA	NA	43.4	12	5115035	2828	4749	Mycobacteroides abscessus (90.12%)	Mycobacteroides abscessus (50.0%)	Mycobacteroides abscessus (100%)
ERR3142125	PRJEB2779	SAMEA104411561	NA	Unknown	Unknown	NA	NA	46.39	13	5113286	2828	4750	Mycobacteroides abscessus (85.79%)	Mycobacteroides abscessus (53.85%)	Mycobacteroides abscessus (100%)
ERR3142126	PRJEB2779	SAMEA104411562	Final assembly contaminated	Unknown	Unknown	NA	NA	37.59	25	5747077	ND	ND	Mycobacteroides abscessus (83.37%)	Staphylococcus haemolyticus (44.0%)	Mycobacteroides abscessus (87%) / Other (13%)
ERR3142127	PRJEB2779	SAMEA104411563	NA	Unknown	Unknown	NA	NA	40.48	12	5106453	2828	4749	Mycobacteroides abscessus (90.45%)	Mycobacteroides abscessus (75.0%)	Mycobacteroides abscessus (100%)
ERR3142128	PRJEB2779	SAMEA104411564	NA	Unknown	Unknown	NA	NA	48.12	19	5128201	2828	4749	Mycobacteroides abscessus (90.02%)	Mycobacteroides abscessus (57.89%)	Mycobacteroides abscessus (100%)
ERR3142129	PRJEB2779	SAMEA104411565	NA	Unknown	Unknown	NA	NA	39.64	19	5109620	2829	4750	Mycobacteroides abscessus (91.02%)	Mycobacteroides abscessus (68.42%)	Mycobacteroides abscessus (100%)
ERR3142130	PRJEB2779	SAMEA104411566	NA	Unknown	Unknown	NA	NA	42.65	9	5112306	2828	4751	Mycobacteroides abscessus (90.51%)	Mycobacteroides abscessus (44.44%)	Mycobacteroides abscessus (100%)
ERR3142131	PRJEB2779	SAMEA104411567	NA	Unknown	Unknown	NA	NA	43.05	15	5099834	2827	4748	Mycobacteroides abscessus (89.8%)	Mycobacteroides abscessus (86.67%)	Mycobacteroides abscessus (100%)
ERR3142132	PRJEB2779	SAMEA104411568	NA	Unknown	Unknown	NA	NA	38.51	17	5119721	2829	4751	Mycobacteroides abscessus (86.03%)	Mycobacteroides abscessus (52.94%)	Mycobacteroides abscessus (100%)
ERR3142133	PRJEB2779	SAMEA104411569	Final assembly contaminated	Unknown	Unknown	NA	NA	40.72	42	5249709	ND	ND	Mycobacteroides abscessus (84.29%)	Staphylococcus haemolyticus (42.86%)	Mycobacteroides abscessus (100%)
ERR3142134	PRJEB2779	SAMEA104411570	Final assembly contaminated	Unknown	Unknown	NA	NA	37.56	60	7361474	ND	ND	Mycobacteroides abscessus (64.27%)	Staphylococcus haemolyticus (65.0%)	Mycobacteroides abscessus (53%) / Other (47%)
ERR3142135	PRJEB2779	SAMEA104411571	Final assembly contaminated	Unknown	Unknown	NA	NA	35.66	56	5983905	ND	ND	Mycobacteroides abscessus (82.01%)	Staphylococcus haemolyticus (55.36%)	Mycobacteroides abscessus (87%) / Other (13%)
ERR3142136	PRJEB2779	SAMEA104411572	NA	Unknown	Unknown	NA	NA	39.45	22	5121461	2829	4749	Mycobacteroides abscessus (87.12%)	Mycobacteroides abscessus (40.91%)	Mycobacteroides abscessus (100%)
ERR3142137	PRJEB2779	SAMEA104411573	Final assembly contaminated	Unknown	Unknown	NA	NA	38.05	80	7352364	ND	ND	Staphylococcus haemolyticus (57.52%)	Staphylococcus haemolyticus (43.75%)	Mycobacteroides abscessus (52%) / Other (48%)
ERR3142138	PRJEB2779	SAMEA104411575	NA	Unknown	Unknown	NA	NA	43.03	13	5103419	2827	4749	Mycobacteroides abscessus (91.43%)	Mycobacteroides abscessus (69.23%)	Mycobacteroides abscessus (100%)
ERR3142139	PRJEB2779	SAMEA104411577	Final assembly contaminated	Unknown	Unknown	NA	NA	31.11	73	7517386	ND	ND	Mycobacteroides abscessus (61.48%)	Staphylococcus epidermidis (76.71%)	Mycobacteroides abscessus (50%) / Other (50%)
ERR3142140	PRJEB2779	SAMEA104411578	NA	Unknown	Unknown	NA	NA	40.68	18	5129636	2828	4748	Mycobacteroides abscessus (87.74%)	Mycobacteroides abscessus (61.11%)	Mycobacteroides abscessus (100%)
ERR3142141	PRJEB2779	SAMEA104411579	NA	Unknown	Unknown	NA	NA	43.19	6	5100449	2828	4749	Mycobacteroides abscessus (91.72%)	Mycobacteroides abscessus (100.0%)	Mycobacteroides abscessus (100%)
ERR3142142	PRJEB2779	SAMEA104411580	NA	Unknown	Unknown	NA	NA	41.0	9	5098712	2827	4748	Mycobacteroides abscessus (92.17%)	Mycobacteroides abscessus (100.0%)	Mycobacteroides abscessus (100%)
ERR3142143	PRJEB2779	SAMEA104411581	NA	Unknown	Unknown	NA	NA	41.42	4	5099209	2828	4750	Mycobacteroides abscessus (92.23%)	Mycobacteroides abscessus (100.0%)	Mycobacteroides abscessus (100%)
ERR3142144	PRJEB2779	SAMEA104411582	NA	Unknown	Unknown	NA	NA	38.92	8	5098460	2828	4750	Mycobacteroides abscessus (92.39%)	Mycobacteroides abscessus (100.0%)	Mycobacteroides abscessus (100%)
ERR3142145	PRJEB2779	SAMEA104411583	NA	Unknown	Unknown	NA	NA	39.64	12	5098652	2827	4747	Mycobacteroides abscessus (92.21%)	Mycobacteroides abscessus (100.0%)	Mycobacteroides abscessus (100%)
ERR3142146	PRJEB2779	SAMEA104411584	NA	Unknown	Unknown	NA	NA	46.24	8	5098732	2829	4750	Mycobacteroides abscessus (92.33%)	Mycobacteroides abscessus (100.0%)	Mycobacteroides abscessus (100%)
ERR3142147	PRJEB2779	SAMEA104411585	NA	Unknown	Unknown	NA	NA	37.98	7	5096884	2827	4747	Mycobacteroides abscessus (92.14%)	Mycobacteroides abscessus (100.0%)	Mycobacteroides abscessus (100%)
ERR3142148	PRJEB2779	SAMEA104411586	NA	Unknown	Unknown	NA	NA	40.21	9	5099429	2828	4749	Mycobacteroides abscessus (92.18%)	Mycobacteroides abscessus (100.0%)	Mycobacteroides abscessus (100%)
ERR3142149	PRJEB2779	SAMEA104411587	NA	Unknown	Unknown	NA	NA	43.13	6	5099441	2828	4749	Mycobacteroides abscessus (92.23%)	Mycobacteroides abscessus (100.0%)	Mycobacteroides abscessus (100%)
ERR3142150	PRJEB2779	SAMEA104411589	NA	Unknown	Unknown	NA	NA	42.38	8	5101812	2828	4749	Mycobacteroides abscessus (90.05%)	Mycobacteroides abscessus (87.5%)	Mycobacteroides abscessus (100%)
ERR3142151	PRJEB2779	SAMEA104411590	NA	Unknown	Unknown	NA	NA	44.02	10	5109609	2828	4749	Mycobacteroides abscessus (90.3%)	Mycobacteroides abscessus (80.0%)	Mycobacteroides abscessus (100%)
ERR3142152	PRJEB2779	SAMEA104411591	NA	Unknown	Unknown	NA	NA	37.08	17	5106792	2828	4748	Mycobacteroides abscessus (76.32%)	Mycobacteroides abscessus (58.82%)	Mycobacteroides abscessus (100%)
ERR3142153	PRJEB2779	SAMEA104411592	NA	Unknown	Unknown	NA	NA	40.4	23	5239706	2829	4750	Mycobacteroides abscessus (84.24%)	Mycobacteroides abscessus (39.13%)	Mycobacteroides abscessus (100%)
ERR3142154	PRJEB2779	SAMEA104411593	Final assembly contaminated	Unknown	Unknown	NA	NA	39.59	26	5162038	ND	ND	Mycobacteroides abscessus (83.02%)	Staphylococcus haemolyticus (42.31%)	Mycobacteroides abscessus (100%)
ERR3142155	PRJEB2779	SAMEA104411594	NA	Unknown	Unknown	NA	NA	41.14	6	5096127	2828	4748	Mycobacteroides abscessus (92.07%)	Mycobacteroides abscessus (100.0%)	Mycobacteroides abscessus (100%)
ERR3142156	PRJEB2779	SAMEA104411595	NA	Unknown	Unknown	NA	NA	44.75	4	5099165	2828	4750	Mycobacteroides abscessus (92.14%)	Mycobacteroides abscessus (100.0%)	Mycobacteroides abscessus (100%)
ERR3142157	PRJEB2779	SAMEA104411596	Final assembly contaminated	Unknown	Unknown	NA	NA	20.2	73	10151668	ND	ND	Mycobacteroides abscessus (63.15%)	Paenibacillus glucanolyticus (80.82%)	Mycobacteroides abscessus (70%) / Other (30%)
ERR3142158	PRJEB2779	SAMEA104411597	NA	Unknown	Unknown	NA	NA	42.27	11	5096711	2828	4748	Mycobacteroides abscessus (92.11%)	Mycobacteroides abscessus (100.0%)	Mycobacteroides abscessus (100%)
ERR3142159	PRJEB2779	SAMEA104411598	NA	Unknown	Unknown	NA	NA	45.34	11	5096219	2828	4747	Mycobacteroides abscessus (92.01%)	Mycobacteroides abscessus (100.0%)	Mycobacteroides abscessus (100%)
ERR3142160	PRJEB2779	SAMEA104411599	Final assembly contaminated	Unknown	Unknown	NA	NA	32.46	55	6347139	ND	ND	Mycobacteroides abscessus (76.32%)	Staphylococcus haemolyticus (52.73%)	Mycobacteroides abscessus (62%) / Other (38%)
ERR3142161	PRJEB2779	SAMEA104411600	Final assembly contaminated	Unknown	Unknown	NA	NA	28.96	55	6341572	ND	ND	Mycobacteroides abscessus (77.65%)	Staphylococcus haemolyticus (65.45%)	Mycobacteroides abscessus (61%) / Other (39%)
ERR3142162	PRJEB2779	SAMEA104411601	Final assembly contaminated	Unknown	Unknown	NA	NA	35.83	55	7358725	ND	ND	Staphylococcus haemolyticus (42.12%)	Staphylococcus haemolyticus (61.82%)	Mycobacteroides abscessus (52%) / Other (48%)
ERR3142163	PRJEB2779	SAMEA104411603	Final assembly contaminated	Unknown	Unknown	NA	NA	23.35	80	7539958	ND	ND	Mycobacteroides abscessus (54.68%)	Micrococcus luteus (67.5%)	Mycobacteroides abscessus (55%) / Other (45%)
ERR3142164	PRJEB2779	SAMEA104411605	Final assembly contaminated	Unknown	Unknown	NA	NA	20.15	76	11434346	ND	ND	Mycobacteroides abscessus (44.54%)	Paenibacillus glucanolyticus (55.26%)	Mycobacteroides abscessus (70%) / Other (30%)
ERR3142165	PRJEB2779	SAMEA104411608	Final assembly contaminated	Unknown	Unknown	NA	NA	28.03	134	8500514	ND	ND	Mycobacteroides abscessus (59.61%)	Staphylococcus epidermidis (47.76%)	Mycobacteroides abscessus (39%) / Other (61%)
ERR3142166	PRJEB2779	SAMEA104411609	Final assembly contaminated	Unknown	Unknown	NA	NA	66.07	122	4697823	ND	ND	Staphylococcus epidermidis (44.99%)	Staphylococcus epidermidis (54.1%)	Staphylococcus epidermidis (51%) / Other (49%)
ERR3142167	PRJEB2779	SAMEA104411610	NA	Unknown	Unknown	NA	NA	45.16	10	5108815	2828	4748	Mycobacteroides abscessus (84.23%)	Mycobacteroides abscessus (80.0%)	Mycobacteroides abscessus (100%)
ERR3142168	PRJEB2779	SAMEA104411611	NA	Unknown	Unknown	NA	NA	43.09	8	5096648	2828	4750	Mycobacteroides abscessus (92.01%)	Mycobacteroides abscessus (100.0%)	Mycobacteroides abscessus (100%)
ERR3142169	PRJEB2779	SAMEA104411612	NA	Unknown	Unknown	NA	NA	40.87	6	5099228	2827	4747	Mycobacteroides abscessus (92.15%)	Mycobacteroides abscessus (100.0%)	Mycobacteroides abscessus (100%)
ERR3142170	PRJEB2779	SAMEA104411613	NA	Unknown	Unknown	NA	NA	39.96	8	5097952	2828	4750	Mycobacteroides abscessus (92.23%)	Mycobacteroides abscessus (100.0%)	Mycobacteroides abscessus (100%)
ERR3142171	PRJEB2779	SAMEA104411614	NA	Unknown	Unknown	NA	NA	42.49	7	5098695	2828	4751	Mycobacteroides abscessus (92.19%)	Mycobacteroides abscessus (100.0%)	Mycobacteroides abscessus (100%)
ERR3142172	PRJEB2779	SAMEA104411615	NA	Unknown	Unknown	NA	NA	42.11	6	5099728	2828	4749	Mycobacteroides abscessus (91.98%)	Mycobacteroides abscessus (100.0%)	Mycobacteroides abscessus (100%)
ERR3142173	PRJEB2779	SAMEA104411616	NA	Unknown	Unknown	NA	NA	40.37	7	5098921	2828	4750	Mycobacteroides abscessus (91.95%)	Mycobacteroides abscessus (100.0%)	Mycobacteroides abscessus (100%)
ERR3142174	PRJEB2779	SAMEA104411617	NA	Unknown	Unknown	NA	NA	43.67	5	5098331	2829	4750	Mycobacteroides abscessus (92.04%)	Mycobacteroides abscessus (100.0%)	Mycobacteroides abscessus (100%)
ERR3142175	PRJEB2779	SAMEA104411618	NA	Unknown	Unknown	NA	NA	45.31	5	5099306	2828	4750	Mycobacteroides abscessus (91.99%)	Mycobacteroides abscessus (100.0%)	Mycobacteroides abscessus (100%)
ERR3142176	PRJEB2779	SAMEA104411619	NA	Unknown	Unknown	NA	NA	41.57	9	5103123	2828	4749	Mycobacteroides abscessus (91.1%)	Mycobacteroides abscessus (88.89%)	Mycobacteroides abscessus (100%)
ERR3142177	PRJEB2779	SAMEA104411620	NA	Unknown	Unknown	NA	NA	42.13	7	5101436	2829	4750	Mycobacteroides abscessus (90.89%)	Mycobacteroides abscessus (85.71%)	Mycobacteroides abscessus (100%)
ERR3142178	PRJEB2779	SAMEA104411621	NA	Unknown	Unknown	NA	NA	42.04	8	5099358	2827	4746	Mycobacteroides abscessus (91.89%)	Mycobacteroides abscessus (100.0%)	Mycobacteroides abscessus (100%)
ERR3142179	PRJEB2779	SAMEA104411622	NA	Unknown	Unknown	NA	NA	40.37	9	5096187	2828	4748	Mycobacteroides abscessus (91.82%)	Mycobacteroides abscessus (100.0%)	Mycobacteroides abscessus (100%)
ERR3142180	PRJEB2779	SAMEA104411643	NA	Unknown	Unknown	NA	NA	40.62	11	5098130	2828	4750	Mycobacteroides abscessus (91.96%)	Mycobacteroides abscessus (100.0%)	Mycobacteroides abscessus (100%)
ERR3142181	PRJEB2779	SAMEA104411644	NA	Unknown	Unknown	NA	NA	41.18	8	5099910	2828	4749	Mycobacteroides abscessus (91.97%)	Mycobacteroides abscessus (100.0%)	Mycobacteroides abscessus (100%)
ERR3142182	PRJEB2779	SAMEA104411645	NA	Unknown	Unknown	NA	NA	43.67	5	5099220	2828	4748	Mycobacteroides abscessus (91.79%)	Mycobacteroides abscessus (100.0%)	Mycobacteroides abscessus (100%)
ERR3142183	PRJEB2779	SAMEA104411646	NA	Unknown	Unknown	NA	NA	46.28	4	5099056	2828	4750	Mycobacteroides abscessus (91.86%)	Mycobacteroides abscessus (100.0%)	Mycobacteroides abscessus (100%)
ERR3142184	PRJEB2779	SAMEA104411647	NA	Unknown	Unknown	NA	NA	41.93	6	5097972	2828	4751	Mycobacteroides abscessus (91.94%)	Mycobacteroides abscessus (100.0%)	Mycobacteroides abscessus (100%)
ERR3142185	PRJEB2779	SAMEA104411648	NA	Unknown	Unknown	NA	NA	39.17	6	5098913	2827	4749	Mycobacteroides abscessus (91.9%)	Mycobacteroides abscessus (100.0%)	Mycobacteroides abscessus (100%)
ERR3142186	PRJEB2779	SAMEA104411649	NA	Unknown	Unknown	NA	NA	39.46	10	5097093	2828	4750	Mycobacteroides abscessus (92.06%)	Mycobacteroides abscessus (100.0%)	Mycobacteroides abscessus (100%)
ERR3142187	PRJEB2779	SAMEA104411650	NA	Unknown	Unknown	NA	NA	36.44	5	5098827	2828	4750	Mycobacteroides abscessus (90.96%)	Mycobacteroides abscessus (100.0%)	Mycobacteroides abscessus (100%)
ERR3142188	PRJEB2779	SAMEA104411651	NA	Unknown	Unknown	NA	NA	39.09	10	5096395	2829	4751	Mycobacteroides abscessus (91.78%)	Mycobacteroides abscessus (100.0%)	Mycobacteroides abscessus (100%)
ERR3142189	PRJEB2779	SAMEA104411623	NA	Unknown	Unknown	NA	NA	43.3	11	5096715	2828	4749	Mycobacteroides abscessus (91.89%)	Mycobacteroides abscessus (100.0%)	Mycobacteroides abscessus (100%)
ERR3142190	PRJEB2779	SAMEA104411624	NA	Unknown	Unknown	NA	NA	41.8	8	5097528	2828	4749	Mycobacteroides abscessus (91.86%)	Mycobacteroides abscessus (100.0%)	Mycobacteroides abscessus (100%)
ERR3142191	PRJEB2779	SAMEA104411625	NA	Unknown	Unknown	NA	NA	46.06	4	5099753	2827	4750	Mycobacteroides abscessus (91.97%)	Mycobacteroides abscessus (100.0%)	Mycobacteroides abscessus (100%)
ERR3142192	PRJEB2779	SAMEA104411626	NA	Unknown	Unknown	NA	NA	41.17	5	5097693	2828	4750	Mycobacteroides abscessus (91.84%)	Mycobacteroides abscessus (100.0%)	Mycobacteroides abscessus (100%)
ERR3142193	PRJEB2779	SAMEA104411627	NA	Unknown	Unknown	NA	NA	34.59	8	5096806	2827	4748	Mycobacteroides abscessus (91.84%)	Mycobacteroides abscessus (100.0%)	Mycobacteroides abscessus (100%)
ERR3142194	PRJEB2779	SAMEA104411628	NA	Unknown	Unknown	NA	NA	41.04	8	5096481	2828	4748	Mycobacteroides abscessus (92.09%)	Mycobacteroides abscessus (100.0%)	Mycobacteroides abscessus (100%)
ERR3142195	PRJEB2779	SAMEA104411629	NA	Unknown	Unknown	NA	NA	39.02	20	5166441	2828	4747	Mycobacteroides abscessus (84.74%)	Mycobacteroides abscessus (50.0%)	Mycobacteroides abscessus (100%)
ERR3142196	PRJEB2779	SAMEA104411630	NA	Unknown	Unknown	NA	NA	40.74	11	5096381	2828	4748	Mycobacteroides abscessus (91.73%)	Mycobacteroides abscessus (100.0%)	Mycobacteroides abscessus (100%)
ERR3142197	PRJEB2779	SAMEA104411631	NA	Unknown	Unknown	NA	NA	43.35	5	5097078	2828	4750	Mycobacteroides abscessus (92.0%)	Mycobacteroides abscessus (100.0%)	Mycobacteroides abscessus (100%)
ERR3142198	PRJEB2779	SAMEA104411632	NA	Unknown	Unknown	NA	NA	39.66	5	5098380	2828	4749	Mycobacteroides abscessus (92.06%)	Mycobacteroides abscessus (100.0%)	Mycobacteroides abscessus (100%)
ERR3142199	PRJEB2779	SAMEA104411633	NA	Unknown	Unknown	NA	NA	43.41	11	5096614	2828	4751	Mycobacteroides abscessus (92.33%)	Mycobacteroides abscessus (100.0%)	Mycobacteroides abscessus (100%)
ERR3142200	PRJEB2779	SAMEA104411634	NA	Unknown	Unknown	NA	NA	40.47	15	5098892	2828	4749	Mycobacteroides abscessus (92.34%)	Mycobacteroides abscessus (100.0%)	Mycobacteroides abscessus (100%)
ERR3142201	PRJEB2779	SAMEA104411635	NA	Unknown	Unknown	NA	NA	42.05	11	5098954	2829	4751	Mycobacteroides abscessus (92.24%)	Mycobacteroides abscessus (100.0%)	Mycobacteroides abscessus (100%)
ERR3142202	PRJEB2779	SAMEA104411636	NA	Unknown	Unknown	NA	NA	40.24	8	5097000	2828	4748	Mycobacteroides abscessus (92.33%)	Mycobacteroides abscessus (100.0%)	Mycobacteroides abscessus (100%)
ERR3142203	PRJEB2779	SAMEA104411637	NA	Unknown	Unknown	NA	NA	39.76	6	5099388	2828	4750	Mycobacteroides abscessus (92.13%)	Mycobacteroides abscessus (100.0%)	Mycobacteroides abscessus (100%)
ERR3142204	PRJEB2779	SAMEA104411638	NA	Unknown	Unknown	NA	NA	42.49	11	5097693	2828	4749	Mycobacteroides abscessus (92.15%)	Mycobacteroides abscessus (100.0%)	Mycobacteroides abscessus (100%)
ERR3142205	PRJEB2779	SAMEA104411639	NA	Unknown	Unknown	NA	NA	43.05	9	5101073	2827	4749	Mycobacteroides abscessus (90.33%)	Mycobacteroides abscessus (88.89%)	Mycobacteroides abscessus (100%)
ERR3142206	PRJEB2779	SAMEA104411640	NA	Unknown	Unknown	NA	NA	38.78	10	5110944	2827	4748	Mycobacteroides abscessus (84.01%)	Mycobacteroides abscessus (80.0%)	Mycobacteroides abscessus (100%)
ERR3142207	PRJEB2779	SAMEA104411641	Final assembly contaminated	Unknown	Unknown	NA	NA	45.15	33	5161870	ND	ND	Mycobacteroides abscessus (82.73%)	Staphylococcus haemolyticus (39.39%)	Mycobacteroides abscessus (100%)
ERR3142208	PRJEB2779	SAMEA104411642	Final assembly contaminated	Unknown	Unknown	NA	NA	25.27	88	7573256	ND	ND	Mycobacteroides abscessus (63.06%)	Micrococcus luteus (54.55%)	Mycobacteroides abscessus (60%) / Other (40%)
ERR3142209	PRJEB2779	SAMEA104411652	Final assembly contaminated	Unknown	Unknown	NA	NA	34.39	24	5214717	ND	ND	Mycobacteroides abscessus (76.81%)	Staphylococcus haemolyticus (33.33%)	Mycobacteroides abscessus (98%) / Other (2%)
ERR3142210	PRJEB2779	SAMEA104411653	Final assembly contaminated	Unknown	Unknown	NA	NA	41.71	39	5418833	ND	ND	Mycobacteroides abscessus (84.16%)	Mycobacteroides abscessus (53.85%)	Mycobacteroides abscessus (87%) / Other (13%)
ERR3142211	PRJEB2779	SAMEA104411654	NA	Unknown	Unknown	NA	NA	39.92	28	5249855	2827	4747	Mycobacteroides abscessus (78.11%)	Mycobacteroides abscessus (35.71%)	Mycobacteroides abscessus (100%)
ERR3142212	PRJEB2779	SAMEA104411655	NA	Unknown	Unknown	NA	NA	49.02	31	5131070	2827	4746	Mycobacteroides abscessus (88.6%)	Mycobacteroides abscessus (51.61%)	Mycobacteroides abscessus (100%)
ERR3142213	PRJEB2779	SAMEA104411656	Final assembly contaminated	Unknown	Unknown	NA	NA	37.75	45	5461358	ND	ND	Mycobacteroides abscessus (68.58%)	Micrococcus luteus (46.67%)	Mycobacteroides abscessus (91%) / Other (9%)
ERR3142214	PRJEB2779	SAMEA104411657	Final assembly contaminated	Unknown	Unknown	NA	NA	46.19	38	5320232	ND	ND	Mycobacteroides abscessus (83.84%)	Staphylococcus haemolyticus (39.47%)	Mycobacteroides abscessus (98%) / Other (2%)
ERR3142215	PRJEB2779	SAMEA104411658	Final assembly contaminated	Unknown	Unknown	NA	NA	44.7	36	5220569	ND	ND	Mycobacteroides abscessus (76.02%)	Staphylococcus haemolyticus (41.67%)	Mycobacteroides abscessus (100%)
ERR3142216	PRJEB2779	SAMEA104411659	Final assembly contaminated	Unknown	Unknown	NA	NA	37.23	53	5278984	ND	ND	Mycobacteroides abscessus (66.7%)	Paenibacillus glucanolyticus (26.42%)	Mycobacteroides abscessus (100%)
ERR3142217	PRJEB2779	SAMEA104411660	Final assembly contaminated	Unknown	Unknown	NA	NA	32.98	59	7359605	ND	ND	Mycobacteroides abscessus (66.59%)	Staphylococcus haemolyticus (67.8%)	Mycobacteroides abscessus (53%) / Other (47%)
ERR3142218	PRJEB2779	SAMEA104411661	Final assembly contaminated	Unknown	Unknown	NA	NA	22.78	127	9870765	ND	ND	Mycobacteroides abscessus (58.03%)	Micrococcus luteus (40.94%)	Mycobacteroides abscessus (39%) / Other (61%)
ERR3142219	PRJEB2779	SAMEA104411662	NA	Unknown	Unknown	NA	NA	37.77	19	5125338	2828	4749	Mycobacteroides abscessus (78.28%)	Mycobacteroides abscessus (57.89%)	Mycobacteroides abscessus (100%)
ERR3142220	PRJEB2779	SAMEA104411663	Final assembly contaminated	Unknown	Unknown	NA	NA	24.31	133	9871099	ND	ND	Mycobacteroides abscessus (43.77%)	Micrococcus luteus (36.84%)	Mycobacteroides abscessus (39%) / Other (61%)
ERR3142221	PRJEB2779	SAMEA104411664	Final assembly contaminated	Unknown	Unknown	NA	NA	43.34	33	5472509	ND	ND	Mycobacteroides abscessus (82.67%)	Staphylococcus haemolyticus (33.33%)	Mycobacteroides abscessus (90%) / Other (10%)
ERR3142222	PRJEB2779	SAMEA104411665	Final assembly contaminated	Unknown	Unknown	NA	NA	21.09	84	11570029	ND	ND	Mycobacteroides abscessus (47.32%)	Paenibacillus glucanolyticus (50.0%)	Mycobacteroides abscessus (70%) / Other (30%)
ERR3142223	PRJEB2779	SAMEA104411666	NA	Unknown	Unknown	NA	NA	47.05	12	5111453	2829	4750	Mycobacteroides abscessus (90.31%)	Mycobacteroides abscessus (58.33%)	Mycobacteroides abscessus (100%)
ERR3142224	PRJEB2779	SAMEA104411667	NA	Unknown	Unknown	NA	NA	43.66	25	5117119	2829	4751	Mycobacteroides abscessus (83.22%)	Mycobacteroides abscessus (52.0%)	Mycobacteroides abscessus (100%)
ERR3142225	PRJEB2779	SAMEA104411668	NA	Unknown	Unknown	NA	NA	39.57	9	5096671	2828	4750	Mycobacteroides abscessus (91.94%)	Mycobacteroides abscessus (100.0%)	Mycobacteroides abscessus (100%)
ERR3142226	PRJEB2779	SAMEA104411669	NA	Unknown	Unknown	NA	NA	37.49	37	5172391	2828	4746	Mycobacteroides abscessus (72.34%)	Mycobacteroides abscessus (56.76%)	Mycobacteroides abscessus (100%)
ERR3142227	PRJEB2779	SAMEA104411670	NA	Unknown	Unknown	NA	NA	33.13	43	5153537	2827	4750	Mycobacteroides abscessus (65.21%)	Mycobacteroides abscessus (25.58%)	Mycobacteroides abscessus (100%)
ERR3142228	PRJEB2779	SAMEA104411671	Final assembly contaminated	Unknown	Unknown	NA	NA	137.52	153	7351313	ND	ND	Staphylococcus haemolyticus (65.15%)	Mycobacteroides abscessus (60.78%)	Mycobacteroides abscessus (53%) / Other (47%)
ERR3142229	PRJEB2779	SAMEA104411672	NA	Unknown	Unknown	NA	NA	46.0	5	5100035	2828	4751	Mycobacteroides abscessus (91.86%)	Mycobacteroides abscessus (100.0%)	Mycobacteroides abscessus (100%)
ERR3142230	PRJEB2779	SAMEA104411673	NA	Unknown	Unknown	NA	NA	47.62	8	5097398	2828	4749	Mycobacteroides abscessus (92.05%)	Mycobacteroides abscessus (100.0%)	Mycobacteroides abscessus (100%)
ERR3142231	PRJEB2779	SAMEA104411674	NA	Unknown	Unknown	NA	NA	47.18	9	5097326	2828	4750	Mycobacteroides abscessus (92.31%)	Mycobacteroides abscessus (100.0%)	Mycobacteroides abscessus (100%)
ERR3142232	PRJEB2779	SAMEA104411675	NA	Unknown	Unknown	NA	NA	45.33	7	5100057	2828	4750	Mycobacteroides abscessus (92.27%)	Mycobacteroides abscessus (100.0%)	Mycobacteroides abscessus (100%)
ERR3142233	PRJEB2779	SAMEA104411676	NA	Unknown	Unknown	NA	NA	40.82	8	5097849	2827	4747	Mycobacteroides abscessus (92.15%)	Mycobacteroides abscessus (100.0%)	Mycobacteroides abscessus (100%)
ERR3142234	PRJEB2779	SAMEA104411677	NA	Unknown	Unknown	NA	NA	44.54	6	5098985	2828	4751	Mycobacteroides abscessus (92.16%)	Mycobacteroides abscessus (100.0%)	Mycobacteroides abscessus (100%)
ERR3142235	PRJEB2779	SAMEA104411678	NA	Unknown	Unknown	NA	NA	42.04	14	5097022	2829	4749	Mycobacteroides abscessus (92.18%)	Mycobacteroides abscessus (100.0%)	Mycobacteroides abscessus (100%)
ERR3142236	PRJEB2779	SAMEA104411679	NA	Unknown	Unknown	NA	NA	43.77	5	5100184	2828	4751	Mycobacteroides abscessus (92.09%)	Mycobacteroides abscessus (100.0%)	Mycobacteroides abscessus (100%)
ERR3142237	PRJEB2779	SAMEA104411680	NA	Unknown	Unknown	NA	NA	44.84	10	5108750	2827	4748	Mycobacteroides abscessus (90.2%)	Mycobacteroides abscessus (80.0%)	Mycobacteroides abscessus (100%)
ERR3142238	PRJEB2779	SAMEA104411681	NA	Unknown	Unknown	NA	NA	44.37	8	5097077	2829	4751	Mycobacteroides abscessus (91.85%)	Mycobacteroides abscessus (100.0%)	Mycobacteroides abscessus (100%)
ERR3142239	PRJEB2779	SAMEA104411682	NA	Unknown	Unknown	NA	NA	52.84	9	5100617	2827	4749	Mycobacteroides abscessus (92.14%)	Mycobacteroides abscessus (100.0%)	Mycobacteroides abscessus (100%)
ERR3142240	PRJEB2779	SAMEA104411683	NA	Unknown	Unknown	NA	NA	38.6	24	5141196	2828	4749	Mycobacteroides abscessus (84.38%)	Mycobacteroides abscessus (45.83%)	Mycobacteroides abscessus (100%)
ERR3142241	PRJEB2779	SAMEA104411684	NA	Unknown	Unknown	NA	NA	38.43	29	5139142	2828	4749	Mycobacteroides abscessus (74.14%)	Mycobacteroides abscessus (41.38%)	Mycobacteroides abscessus (100%)
ERR3142242	PRJEB2779	SAMEA104411685	NA	Unknown	Unknown	NA	NA	45.62	8	5098741	2828	4750	Mycobacteroides abscessus (92.12%)	Mycobacteroides abscessus (100.0%)	Mycobacteroides abscessus (100%)
ERR3142243	PRJEB2779	SAMEA104411686	Final assembly contaminated	Unknown	Unknown	NA	NA	42.56	36	5256676	ND	ND	Mycobacteroides abscessus (82.71%)	Staphylococcus haemolyticus (52.78%)	Mycobacteroides abscessus (100%)
ERR3142244	PRJEB2779	SAMEA104411687	NA	Unknown	Unknown	NA	NA	44.09	9	5099741	2828	4750	Mycobacteroides abscessus (92.05%)	Mycobacteroides abscessus (100.0%)	Mycobacteroides abscessus (100%)
ERR3142245	PRJEB2779	SAMEA104411688	NA	Unknown	Unknown	NA	NA	48.31	10	5096608	2829	4752	Mycobacteroides abscessus (92.01%)	Mycobacteroides abscessus (100.0%)	Mycobacteroides abscessus (100%)
ERR3142246	PRJEB2779	SAMEA104411689	NA	Unknown	Unknown	NA	NA	43.45	24	5125128	2828	4749	Mycobacteroides abscessus (82.91%)	Mycobacteroides abscessus (37.5%)	Mycobacteroides abscessus (100%)
ERR3142247	PRJEB2779	SAMEA104411690	Final assembly contaminated	Unknown	Unknown	NA	NA	36.12	56	7266019	ND	ND	Mycobacteroides abscessus (74.31%)	Staphylococcus haemolyticus (71.43%)	Mycobacteroides abscessus (54%) / Other (46%)
ERR3142248	PRJEB2779	SAMEA104411691	NA	Unknown	Unknown	NA	NA	47.09	15	5120131	2828	4747	Mycobacteroides abscessus (82.98%)	Mycobacteroides abscessus (66.67%)	Mycobacteroides abscessus (100%)
ERR3142249	PRJEB2779	SAMEA104411692	NA	Unknown	Unknown	NA	NA	40.02	7	5098507	2828	4750	Mycobacteroides abscessus (88.41%)	Mycobacteroides abscessus (100.0%)	Mycobacteroides abscessus (100%)
ERR3142250	PRJEB2779	SAMEA104411693	NA	Unknown	Unknown	NA	NA	43.54	32	5131361	2829	4751	Mycobacteroides abscessus (84.31%)	Mycobacteroides abscessus (34.38%)	Mycobacteroides abscessus (100%)
ERR3142251	PRJEB2779	SAMEA104411694	NA	Unknown	Unknown	NA	NA	42.36	14	5126448	2828	4748	Mycobacteroides abscessus (83.6%)	Mycobacteroides abscessus (71.43%)	Mycobacteroides abscessus (100%)
ERR3142252	PRJEB2779	SAMEA104411695	Final assembly contaminated	Unknown	Unknown	NA	NA	35.85	34	5598666	ND	ND	Mycobacteroides abscessus (76.45%)	Staphylococcus epidermidis (55.88%)	Mycobacteroides abscessus (61%) / Other (39%)
ERR3142253	PRJEB2779	SAMEA104411696	NA	Unknown	Unknown	NA	NA	42.51	14	5117184	2828	4748	Mycobacteroides abscessus (87.68%)	Mycobacteroides abscessus (64.29%)	Mycobacteroides abscessus (100%)
ERR3142254	PRJEB2779	SAMEA104411697	NA	Unknown	Unknown	NA	NA	46.34	13	5097564	2828	4748	Mycobacteroides abscessus (88.84%)	Mycobacteroides abscessus (100.0%)	Mycobacteroides abscessus (100%)
ERR3142255	PRJEB2779	SAMEA104411698	NA	Unknown	Unknown	NA	NA	52.67	4	5099004	2828	4750	Mycobacteroides abscessus (90.83%)	Mycobacteroides abscessus (100.0%)	Mycobacteroides abscessus (100%)
ERR3142256	PRJEB2779	SAMEA104411699	NA	Unknown	Unknown	NA	NA	51.32	7	5096818	2828	4750	Mycobacteroides abscessus (91.75%)	Mycobacteroides abscessus (100.0%)	Mycobacteroides abscessus (100%)
ERR3142257	PRJEB2779	SAMEA104411700	NA	Unknown	Unknown	NA	NA	42.56	7	5097188	2827	4748	Mycobacteroides abscessus (90.94%)	Mycobacteroides abscessus (100.0%)	Mycobacteroides abscessus (100%)
ERR3142258	PRJEB2779	SAMEA104411701	NA	Unknown	Unknown	NA	NA	46.06	9	5097267	2828	4750	Mycobacteroides abscessus (91.67%)	Mycobacteroides abscessus (100.0%)	Mycobacteroides abscessus (100%)
ERR3142259	PRJEB2779	SAMEA104411702	NA	Unknown	Unknown	NA	NA	45.32	7	5099233	2828	4750	Mycobacteroides abscessus (91.71%)	Mycobacteroides abscessus (100.0%)	Mycobacteroides abscessus (100%)
ERR3142260	PRJEB2779	SAMEA104411703	NA	Unknown	Unknown	NA	NA	42.32	17	5118641	2827	4748	Mycobacteroides abscessus (84.88%)	Mycobacteroides abscessus (52.94%)	Mycobacteroides abscessus (100%)
ERR3142261	PRJEB2779	SAMEA104411704	NA	Unknown	Unknown	NA	NA	43.58	5	5097542	2827	4749	Mycobacteroides abscessus (91.82%)	Mycobacteroides abscessus (100.0%)	Mycobacteroides abscessus (100%)
ERR3142262	PRJEB2779	SAMEA104411705	NA	Unknown	Unknown	NA	NA	45.46	5	5097150	2828	4749	Mycobacteroides abscessus (91.99%)	Mycobacteroides abscessus (100.0%)	Mycobacteroides abscessus (100%)
ERR3142263	PRJEB2779	SAMEA104411706	NA	Unknown	Unknown	NA	NA	52.2	8	5097299	2828	4750	Mycobacteroides abscessus (92.02%)	Mycobacteroides abscessus (100.0%)	Mycobacteroides abscessus (100%)
ERR3142264	PRJEB2779	SAMEA104411707	NA	Unknown	Unknown	NA	NA	47.49	11	5096653	2829	4750	Mycobacteroides abscessus (91.78%)	Mycobacteroides abscessus (100.0%)	Mycobacteroides abscessus (100%)
ERR3142265	PRJEB2779	SAMEA104411708	NA	Unknown	Unknown	NA	NA	45.65	5	5097014	2828	4751	Mycobacteroides abscessus (91.88%)	Mycobacteroides abscessus (100.0%)	Mycobacteroides abscessus (100%)
ERR3142266	PRJEB2779	SAMEA104411709	NA	Unknown	Unknown	NA	NA	45.79	9	5096484	2828	4748	Mycobacteroides abscessus (91.82%)	Mycobacteroides abscessus (100.0%)	Mycobacteroides abscessus (100%)
ERR3142267	PRJEB2779	SAMEA104411710	NA	Unknown	Unknown	NA	NA	45.43	9	5097610	2828	4748	Mycobacteroides abscessus (91.84%)	Mycobacteroides abscessus (100.0%)	Mycobacteroides abscessus (100%)
ERR3142268	PRJEB2779	SAMEA104411711	NA	Unknown	Unknown	NA	NA	48.96	5	5099587	2828	4750	Mycobacteroides abscessus (91.91%)	Mycobacteroides abscessus (100.0%)	Mycobacteroides abscessus (100%)
ERR3142269	PRJEB2779	SAMEA104411712	NA	Unknown	Unknown	NA	NA	51.83	5	5099715	2828	4750	Mycobacteroides abscessus (91.85%)	Mycobacteroides abscessus (100.0%)	Mycobacteroides abscessus (100%)
ERR3142270	PRJEB2779	SAMEA104411714	NA	Unknown	Unknown	NA	NA	41.98	9	5098721	2828	4749	Mycobacteroides abscessus (92.02%)	Mycobacteroides abscessus (100.0%)	Mycobacteroides abscessus (100%)
ERR3142271	PRJEB2779	SAMEA104411715	NA	Unknown	Unknown	NA	NA	44.14	5	5099286	2828	4750	Mycobacteroides abscessus (92.0%)	Mycobacteroides abscessus (100.0%)	Mycobacteroides abscessus (100%)
ERR3142272	PRJEB2779	SAMEA104411716	NA	Unknown	Unknown	NA	NA	45.32	6	5100430	2828	4749	Mycobacteroides abscessus (91.38%)	Mycobacteroides abscessus (100.0%)	Mycobacteroides abscessus (100%)
ERR3142273	PRJEB2779	SAMEA104411717	NA	Unknown	Unknown	NA	NA	39.71	4	5098906	2828	4749	Mycobacteroides abscessus (92.19%)	Mycobacteroides abscessus (100.0%)	Mycobacteroides abscessus (100%)
ERR3142274	PRJEB2779	SAMEA104411718	NA	Unknown	Unknown	NA	NA	42.52	7	5098699	2828	4750	Mycobacteroides abscessus (92.27%)	Mycobacteroides abscessus (100.0%)	Mycobacteroides abscessus (100%)
ERR3142275	PRJEB2779	SAMEA104411719	NA	Unknown	Unknown	NA	NA	42.08	12	5120641	2828	4751	Mycobacteroides abscessus (84.96%)	Mycobacteroides abscessus (33.33%)	Mycobacteroides abscessus (100%)
ERR3142276	PRJEB2779	SAMEA104411720	NA	Unknown	Unknown	NA	NA	45.4	20	5122657	2829	4749	Mycobacteroides abscessus (89.08%)	Mycobacteroides abscessus (65.0%)	Mycobacteroides abscessus (100%)
ERR3142277	PRJEB2779	SAMEA104411721	NA	Unknown	Unknown	NA	NA	46.43	17	5125217	2828	4749	Mycobacteroides abscessus (88.1%)	Mycobacteroides abscessus (47.06%)	Mycobacteroides abscessus (100%)
ERR3142278	PRJEB2779	SAMEA104411722	NA	Unknown	Unknown	NA	NA	43.75	13	5113748	2828	4749	Mycobacteroides abscessus (90.41%)	Mycobacteroides abscessus (61.54%)	Mycobacteroides abscessus (100%)
ERR3142279	PRJEB2779	SAMEA104411723	NA	Unknown	Unknown	NA	NA	50.29	7	5096798	2828	4750	Mycobacteroides abscessus (92.08%)	Mycobacteroides abscessus (100.0%)	Mycobacteroides abscessus (100%)
ERR3142280	PRJEB2779	SAMEA104411724	NA	Unknown	Unknown	NA	NA	45.94	9	5099317	2828	4750	Mycobacteroides abscessus (92.12%)	Mycobacteroides abscessus (100.0%)	Mycobacteroides abscessus (100%)
ERR3142281	PRJEB2779	SAMEA104411725	NA	Unknown	Unknown	NA	NA	34.75	8	5107121	2828	4751	Mycobacteroides abscessus (90.57%)	Mycobacteroides abscessus (75.0%)	Mycobacteroides abscessus (100%)
ERR3142282	PRJEB2779	SAMEA104411726	NA	Unknown	Unknown	NA	NA	41.42	7	5098343	2828	4747	Mycobacteroides abscessus (92.1%)	Mycobacteroides abscessus (100.0%)	Mycobacteroides abscessus (100%)
ERR3142283	PRJEB2779	SAMEA104411727	NA	Unknown	Unknown	NA	NA	43.95	8	5097436	2827	4748	Mycobacteroides abscessus (92.1%)	Mycobacteroides abscessus (100.0%)	Mycobacteroides abscessus (100%)
ERR3142284	PRJEB2779	SAMEA104411728	Final assembly contaminated	Unknown	Unknown	NA	NA	43.32	20	5245020	ND	ND	Mycobacteroides abscessus (83.74%)	Mycobacteroides abscessus (40.0%)	Mycobacteroides abscessus (90%) / Other (10%)
ERR3142285	PRJEB2779	SAMEA104411729	NA	Unknown	Unknown	NA	NA	43.05	12	5116860	2828	4749	Mycobacteroides abscessus (90.04%)	Mycobacteroides abscessus (50.0%)	Mycobacteroides abscessus (100%)
ERR3142286	PRJEB2779	SAMEA104411730	NA	Unknown	Unknown	NA	NA	41.21	8	5109968	2828	4750	Mycobacteroides abscessus (90.81%)	Mycobacteroides abscessus (62.5%)	Mycobacteroides abscessus (100%)
ERR3142287	PRJEB2779	SAMEA104411731	NA	Unknown	Unknown	NA	NA	48.18	13	5112503	2828	4748	Mycobacteroides abscessus (89.9%)	Mycobacteroides abscessus (69.23%)	Mycobacteroides abscessus (100%)
ERR3142288	PRJEB2779	SAMEA104411732	NA	Unknown	Unknown	NA	NA	41.6	25	5124784	2829	4750	Mycobacteroides abscessus (83.27%)	Mycobacteroides abscessus (64.0%)	Mycobacteroides abscessus (100%)
ERR3142289	PRJEB2779	SAMEA104411733	Final assembly contaminated	Unknown	Unknown	NA	NA	38.58	48	5629746	ND	ND	Mycobacteroides abscessus (82.83%)	Staphylococcus haemolyticus (50.0%)	Mycobacteroides abscessus (63%) / Other (37%)
ERR3142290	PRJEB2779	SAMEA104411734	NA	Unknown	Unknown	NA	NA	42.47	5	5099891	2828	4748	Mycobacteroides abscessus (92.08%)	Mycobacteroides abscessus (100.0%)	Mycobacteroides abscessus (100%)
ERR3142291	PRJEB2779	SAMEA104411735	NA	Unknown	Unknown	NA	NA	44.73	4	5098985	2828	4749	Mycobacteroides abscessus (92.09%)	Mycobacteroides abscessus (100.0%)	Mycobacteroides abscessus (100%)
ERR3142292	PRJEB2779	SAMEA104411736	NA	Unknown	Unknown	NA	NA	46.06	5	5099522	2828	4749	Mycobacteroides abscessus (92.05%)	Mycobacteroides abscessus (100.0%)	Mycobacteroides abscessus (100%)
ERR3142293	PRJEB2779	SAMEA104411737	NA	Unknown	Unknown	NA	NA	48.25	5	5100408	2828	4751	Mycobacteroides abscessus (92.27%)	Mycobacteroides abscessus (100.0%)	Mycobacteroides abscessus (100%)
ERR3142294	PRJEB2779	SAMEA104411738	NA	Unknown	Unknown	NA	NA	45.06	15	5097770	2827	4749	Mycobacteroides abscessus (92.23%)	Mycobacteroides abscessus (100.0%)	Mycobacteroides abscessus (100%)
ERR3142295	PRJEB2779	SAMEA104411739	NA	Unknown	Unknown	NA	NA	49.77	6	5100347	2828	4751	Mycobacteroides abscessus (91.98%)	Mycobacteroides abscessus (100.0%)	Mycobacteroides abscessus (100%)
ERR3142296	PRJEB2779	SAMEA104411740	NA	Unknown	Unknown	NA	NA	47.26	9	5099328	2828	4749	Mycobacteroides abscessus (92.02%)	Mycobacteroides abscessus (100.0%)	Mycobacteroides abscessus (100%)
ERR3142297	PRJEB2779	SAMEA104414985	NA	Unknown	Unknown	NA	NA	19.77	15	5092336	2828	4746	Mycobacteroides abscessus (93.76%)	Mycobacteroides abscessus (100.0%)	Mycobacteroides abscessus (100%)
ERR3142298	PRJEB2779	SAMEA104414986	NA	Unknown	Unknown	NA	NA	16.64	16	5091637	2827	4745	Mycobacteroides abscessus (92.61%)	Mycobacteroides abscessus (100.0%)	Mycobacteroides abscessus (100%)
ERR3142299	PRJEB2779	SAMEA104414987	NA	Unknown	Unknown	NA	NA	17.32	14	5091455	2828	4745	Mycobacteroides abscessus (92.78%)	Mycobacteroides abscessus (100.0%)	Mycobacteroides abscessus (100%)
ERR3142300	PRJEB2779	SAMEA104414988	NA	Unknown	Unknown	NA	NA	19.96	17	5092406	2829	4747	Mycobacteroides abscessus (92.81%)	Mycobacteroides abscessus (100.0%)	Mycobacteroides abscessus (100%)
ERR3142301	PRJEB2779	SAMEA104414989	NA	Unknown	Unknown	NA	NA	19.81	7	5093894	2827	4748	Mycobacteroides abscessus (93.86%)	Mycobacteroides abscessus (100.0%)	Mycobacteroides abscessus (100%)
ERR3142302	PRJEB2779	SAMEA104414990	NA	Unknown	Unknown	NA	NA	20.95	9	5093894	2827	4747	Mycobacteroides abscessus (93.46%)	Mycobacteroides abscessus (100.0%)	Mycobacteroides abscessus (100%)
ERR3142303	PRJEB2779	SAMEA104414991	Final assembly contaminated	Unknown	Unknown	NA	NA	31.94	632	7456257	ND	ND	Staphylococcus warneri (46.47%)	Mycobacteroides abscessus (95.25%)	Mycobacteroides abscessus (50%) / Other (50%)
ERR3142304	PRJEB2779	SAMEA104414992	NA	Unknown	Unknown	NA	NA	21.79	8	5093841	2828	4749	Mycobacteroides abscessus (93.28%)	Mycobacteroides abscessus (100.0%)	Mycobacteroides abscessus (100%)
ERR3142305	PRJEB2779	SAMEA104414993	NA	Unknown	Unknown	NA	NA	19.66	11	5092618	2828	4745	Mycobacteroides abscessus (93.18%)	Mycobacteroides abscessus (100.0%)	Mycobacteroides abscessus (100%)
ERR3142306	PRJEB2779	SAMEA104414994	NA	Unknown	Unknown	NA	NA	19.04	11	5068342	2827	4749	Mycobacteroides abscessus (95.68%)	Mycobacteroides abscessus (100.0%)	Mycobacteroides abscessus (100%)
ERR3142307	PRJEB2779	SAMEA104414995	NA	Unknown	Unknown	NA	NA	19.01	8	5093206	2828	4748	Mycobacteroides abscessus (93.42%)	Mycobacteroides abscessus (100.0%)	Mycobacteroides abscessus (100%)
ERR3142308	PRJEB2779	SAMEA104414996	NA	Unknown	Unknown	NA	NA	20.64	14	5093576	2828	4746	Mycobacteroides abscessus (93.15%)	Mycobacteroides abscessus (100.0%)	Mycobacteroides abscessus (100%)
ERR3142309	PRJEB2779	SAMEA104414997	NA	Unknown	Unknown	NA	NA	20.26	9	5091849	2829	4748	Mycobacteroides abscessus (93.21%)	Mycobacteroides abscessus (100.0%)	Mycobacteroides abscessus (100%)
ERR3142310	PRJEB2779	SAMEA104414998	NA	Unknown	Unknown	NA	NA	19.56	13	5092097	2828	4748	Mycobacteroides abscessus (93.97%)	Mycobacteroides abscessus (100.0%)	Mycobacteroides abscessus (100%)
ERR3142311	PRJEB2779	SAMEA104414999	NA	Unknown	Unknown	NA	NA	20.48	10	5092705	2828	4747	Mycobacteroides abscessus (93.98%)	Mycobacteroides abscessus (100.0%)	Mycobacteroides abscessus (100%)
ERR3142312	PRJEB2779	SAMEA104415000	NA	Unknown	Unknown	NA	NA	21.62	13	5070127	2828	4748	Mycobacteroides abscessus (95.68%)	Mycobacteroides abscessus (100.0%)	Mycobacteroides abscessus (100%)
ERR3142313	PRJEB2779	SAMEA104415001	NA	Unknown	Unknown	NA	NA	20.91	15	5092537	2828	4748	Mycobacteroides abscessus (95.01%)	Mycobacteroides abscessus (100.0%)	Mycobacteroides abscessus (100%)
ERR3142314	PRJEB2779	SAMEA104415002	NA	Unknown	Unknown	NA	NA	19.35	12	5091915	2828	4747	Mycobacteroides abscessus (93.64%)	Mycobacteroides abscessus (100.0%)	Mycobacteroides abscessus (100%)
ERR3142315	PRJEB2779	SAMEA104415003	NA	Unknown	Unknown	NA	NA	19.54	12	5092352	2829	4749	Mycobacteroides abscessus (92.4%)	Mycobacteroides abscessus (100.0%)	Mycobacteroides abscessus (100%)
ERR3142316	PRJEB2779	SAMEA104415004	NA	Unknown	Unknown	NA	NA	17.62	11	5093835	2828	4749	Mycobacteroides abscessus (93.95%)	Mycobacteroides abscessus (100.0%)	Mycobacteroides abscessus (100%)
ERR3142317	PRJEB2779	SAMEA104415005	NA	Unknown	Unknown	NA	NA	19.65	9	5091942	2827	4744	Mycobacteroides abscessus (94.04%)	Mycobacteroides abscessus (100.0%)	Mycobacteroides abscessus (100%)
ERR3142318	PRJEB2779	SAMEA104415006	NA	Unknown	Unknown	NA	NA	20.82	14	5092022	2827	4746	Mycobacteroides abscessus (94.44%)	Mycobacteroides abscessus (100.0%)	Mycobacteroides abscessus (100%)
ERR3142319	PRJEB2779	SAMEA104415007	NA	Unknown	Unknown	NA	NA	20.73	16	5092292	2828	4746	Mycobacteroides abscessus (93.53%)	Mycobacteroides abscessus (100.0%)	Mycobacteroides abscessus (100%)
ERR3142320	PRJEB2779	SAMEA104415008	NA	Unknown	Unknown	NA	NA	22.51	10	5092573	2828	4748	Mycobacteroides abscessus (94.14%)	Mycobacteroides abscessus (100.0%)	Mycobacteroides abscessus (100%)
ERR3142321	PRJEB2779	SAMEA104415009	NA	Unknown	Unknown	NA	NA	17.87	14	5101291	2827	4744	Mycobacteroides abscessus (92.19%)	Mycobacteroides abscessus (85.71%)	Mycobacteroides abscessus (100%)
ERR3142322	PRJEB2779	SAMEA104415010	NA	Unknown	Unknown	NA	NA	19.52	15	5093121	2827	4748	Mycobacteroides abscessus (93.14%)	Mycobacteroides abscessus (100.0%)	Mycobacteroides abscessus (100%)
ERR3142323	PRJEB2779	SAMEA104415011	NA	Unknown	Unknown	NA	NA	17.29	13	5090769	2828	4744	Mycobacteroides abscessus (94.14%)	Mycobacteroides abscessus (100.0%)	Mycobacteroides abscessus (100%)
ERR3177867	PRJEB2779	SAMEA104411741	NA	Unknown	Unknown	NA	NA	29.3	6	5096205	2829	4751	Mycobacteroides abscessus (91.83%)	Mycobacteroides abscessus (100.0%)	Mycobacteroides abscessus (100%)
ERR3177868	PRJEB2779	SAMEA104411742	NA	Unknown	Unknown	NA	NA	39.59	6	5102712	2828	4751	Mycobacteroides abscessus (89.72%)	Mycobacteroides abscessus (83.33%)	Mycobacteroides abscessus (100%)
ERR3177869	PRJEB2779	SAMEA104411743	NA	Unknown	Unknown	NA	NA	38.63	12	5107507	2828	4750	Mycobacteroides abscessus (89.73%)	Mycobacteroides abscessus (83.33%)	Mycobacteroides abscessus (100%)
ERR3177870	PRJEB2779	SAMEA104411744	Final assembly contaminated	Unknown	Unknown	NA	NA	25.54	58	7554830	ND	ND	Mycobacteroides abscessus (76.58%)	Cutibacterium acnes (56.9%)	Mycobacteroides abscessus (50%) / Other (50%)
ERR3177871	PRJEB2779	SAMEA104411745	NA	Unknown	Unknown	NA	NA	45.16	16	5117601	2828	4750	Mycobacteroides abscessus (90.17%)	Mycobacteroides abscessus (56.25%)	Mycobacteroides abscessus (100%)
ERR3177872	PRJEB2779	SAMEA104411746	NA	Unknown	Unknown	NA	NA	42.34	11	5114590	2828	4749	Mycobacteroides abscessus (88.52%)	Mycobacteroides abscessus (72.73%)	Mycobacteroides abscessus (100%)
ERR3177873	PRJEB2779	SAMEA104411747	Final assembly contaminated	Unknown	Unknown	NA	NA	40.01	38	5823533	ND	ND	Mycobacteroides abscessus (83.04%)	Staphylococcus haemolyticus (52.63%)	Mycobacteroides abscessus (87%) / Other (13%)
ERR3177874	PRJEB2779	SAMEA104411748	NA	Unknown	Unknown	NA	NA	43.51	9	5108596	2828	4749	Mycobacteroides abscessus (90.25%)	Mycobacteroides abscessus (77.78%)	Mycobacteroides abscessus (100%)
ERR3177875	PRJEB2779	SAMEA104411749	NA	Unknown	Unknown	NA	NA	38.68	7	5099180	2828	4749	Mycobacteroides abscessus (90.25%)	Mycobacteroides abscessus (100.0%)	Mycobacteroides abscessus (100%)
ERR3177876	PRJEB2779	SAMEA104411750	Final assembly contaminated	Unknown	Unknown	NA	NA	29.5	40	7449793	ND	ND	Mycobacteroides abscessus (79.83%)	Staphylococcus capitis (42.5%)	Mycobacteroides abscessus (54%) / Other (46%)
ERR3177877	PRJEB2779	SAMEA104411752	NA	Unknown	Unknown	NA	NA	35.96	6	5098915	2828	4749	Mycobacteroides abscessus (91.06%)	Mycobacteroides abscessus (100.0%)	Mycobacteroides abscessus (100%)
ERR3177878	PRJEB2779	SAMEA104411753	NA	Unknown	Unknown	NA	NA	38.68	8	5097439	2827	4748	Mycobacteroides abscessus (91.28%)	Mycobacteroides abscessus (100.0%)	Mycobacteroides abscessus (100%)
ERR3177879	PRJEB2779	SAMEA104411754	NA	Unknown	Unknown	NA	NA	40.66	7	5098126	2828	4750	Mycobacteroides abscessus (91.92%)	Mycobacteroides abscessus (100.0%)	Mycobacteroides abscessus (100%)
ERR3177880	PRJEB2779	SAMEA104411757	NA	Unknown	Unknown	NA	NA	33.96	8	5097624	2828	4750	Mycobacteroides abscessus (91.13%)	Mycobacteroides abscessus (100.0%)	Mycobacteroides abscessus (100%)
ERR3177881	PRJEB2779	SAMEA104411758	NA	Unknown	Unknown	NA	NA	39.79	15	5097648	2828	4750	Mycobacteroides abscessus (91.48%)	Mycobacteroides abscessus (100.0%)	Mycobacteroides abscessus (100%)
ERR3177882	PRJEB2779	SAMEA104411759	NA	Unknown	Unknown	NA	NA	39.06	4	5097162	2828	4752	Mycobacteroides abscessus (91.57%)	Mycobacteroides abscessus (100.0%)	Mycobacteroides abscessus (100%)
ERR3177883	PRJEB2779	SAMEA104411762	Final assembly contaminated	Unknown	Unknown	NA	NA	24.01	2164	10446312	ND	ND	Staphylococcus epidermidis (35.23%)	Staphylococcus haemolyticus (93.48%)	Mycobacteroides abscessus (39%) / Other (61%)
ERR3177884	PRJEB2779	SAMEA104411764	NA	Unknown	Unknown	NA	NA	36.24	8	5097195	2828	4748	Mycobacteroides abscessus (91.87%)	Mycobacteroides abscessus (100.0%)	Mycobacteroides abscessus (100%)
ERR3177885	PRJEB2779	SAMEA104411765	NA	Unknown	Unknown	NA	NA	41.87	8	5098814	2828	4749	Mycobacteroides abscessus (92.08%)	Mycobacteroides abscessus (100.0%)	Mycobacteroides abscessus (100%)
ERR3177886	PRJEB2779	SAMEA104411766	NA	Unknown	Unknown	NA	NA	39.5	8	5098057	2829	4751	Mycobacteroides abscessus (92.08%)	Mycobacteroides abscessus (100.0%)	Mycobacteroides abscessus (100%)
ERR3177887	PRJEB2779	SAMEA104411767	NA	Unknown	Unknown	NA	NA	41.2	5	5099674	2828	4751	Mycobacteroides abscessus (92.08%)	Mycobacteroides abscessus (100.0%)	Mycobacteroides abscessus (100%)
ERR3177888	PRJEB2779	SAMEA104411768	NA	Unknown	Unknown	NA	NA	43.02	15	5099199	2827	4747	Mycobacteroides abscessus (91.89%)	Mycobacteroides abscessus (100.0%)	Mycobacteroides abscessus (100%)
ERR3177889	PRJEB2779	SAMEA104411769	NA	Unknown	Unknown	NA	NA	41.59	9	5099289	2827	4748	Mycobacteroides abscessus (91.98%)	Mycobacteroides abscessus (100.0%)	Mycobacteroides abscessus (100%)
ERR3177890	PRJEB2779	SAMEA104411770	NA	Unknown	Unknown	NA	NA	38.87	5	5098675	2828	4749	Mycobacteroides abscessus (91.92%)	Mycobacteroides abscessus (100.0%)	Mycobacteroides abscessus (100%)
ERR3177891	PRJEB2779	SAMEA104411771	NA	Unknown	Unknown	NA	NA	31.47	6	5097921	2828	4750	Mycobacteroides abscessus (91.86%)	Mycobacteroides abscessus (100.0%)	Mycobacteroides abscessus (100%)
ERR3177892	PRJEB2779	SAMEA104411772	NA	Unknown	Unknown	NA	NA	38.02	14	5116530	2828	4748	Mycobacteroides abscessus (89.3%)	Mycobacteroides abscessus (64.29%)	Mycobacteroides abscessus (100%)
ERR3177893	PRJEB2779	SAMEA104411773	NA	Unknown	Unknown	NA	NA	36.33	16	5149022	2828	4750	Mycobacteroides abscessus (87.34%)	Mycobacteroides abscessus (56.25%)	Mycobacteroides abscessus (100%)
ERR3177894	PRJEB2779	SAMEA104411774	Final assembly contaminated	Unknown	Unknown	NA	NA	37.49	24	5234358	ND	ND	Mycobacteroides abscessus (84.62%)	Mycobacteroides abscessus (54.17%)	Mycobacteroides abscessus (90%) / Other (10%)
ERR3177895	PRJEB2779	SAMEA104411775	NA	Unknown	Unknown	NA	NA	39.87	11	5123976	2828	4748	Mycobacteroides abscessus (89.01%)	Mycobacteroides abscessus (81.82%)	Mycobacteroides abscessus (100%)
ERR3177896	PRJEB2779	SAMEA104411776	NA	Unknown	Unknown	NA	NA	42.37	23	5121281	2827	4747	Mycobacteroides abscessus (84.5%)	Mycobacteroides abscessus (60.87%)	Mycobacteroides abscessus (100%)
ERR3177897	PRJEB2779	SAMEA104411777	NA	Unknown	Unknown	NA	NA	42.22	13	5117267	2828	4749	Mycobacteroides abscessus (90.19%)	Mycobacteroides abscessus (61.54%)	Mycobacteroides abscessus (100%)
ERR3177898	PRJEB2779	SAMEA104411778	NA	Unknown	Unknown	NA	NA	40.29	14	5115587	2829	4750	Mycobacteroides abscessus (90.84%)	Mycobacteroides abscessus (64.29%)	Mycobacteroides abscessus (100%)
ERR3177899	PRJEB2779	SAMEA104411779	Final assembly contaminated	Unknown	Unknown	NA	NA	29.66	39	6294406	ND	ND	Mycobacteroides abscessus (79.71%)	Mycobacteroides abscessus (38.46%)	Mycobacteroides abscessus (63%) / Other (37%)
ERR3177900	PRJEB2779	SAMEA104411780	NA	Unknown	Unknown	NA	NA	37.17	9	5104727	2828	4751	Mycobacteroides abscessus (90.16%)	Mycobacteroides abscessus (88.89%)	Mycobacteroides abscessus (100%)
ERR3177901	PRJEB2779	SAMEA104411781	NA	Unknown	Unknown	NA	NA	40.38	18	5107141	2829	4749	Mycobacteroides abscessus (90.1%)	Mycobacteroides abscessus (83.33%)	Mycobacteroides abscessus (100%)
ERR3177902	PRJEB2779	SAMEA104411782	Final assembly contaminated	Unknown	Unknown	NA	NA	35.9	28	5135321	ND	ND	Mycobacteroides abscessus (85.66%)	Staphylococcus haemolyticus (39.29%)	Mycobacteroides abscessus (100%)
ERR3177903	PRJEB2779	SAMEA104411783	NA	Unknown	Unknown	NA	NA	38.8	15	5173937	2828	4749	Mycobacteroides abscessus (87.82%)	Mycobacteroides abscessus (46.67%)	Mycobacteroides abscessus (100%)
ERR3177904	PRJEB2779	SAMEA104411784	NA	Unknown	Unknown	NA	NA	42.47	14	5110476	2827	4747	Mycobacteroides abscessus (90.56%)	Mycobacteroides abscessus (64.29%)	Mycobacteroides abscessus (100%)
ERR3177905	PRJEB2779	SAMEA104411785	Final assembly contaminated	Unknown	Unknown	NA	NA	43.24	27	5197394	ND	ND	Mycobacteroides abscessus (85.26%)	Staphylococcus haemolyticus (37.04%)	Mycobacteroides abscessus (100%)
ERR3177906	PRJEB2779	SAMEA104411786	NA	Unknown	Unknown	NA	NA	36.24	29	5134218	2828	4748	Mycobacteroides abscessus (81.12%)	Mycobacteroides abscessus (48.28%)	Mycobacteroides abscessus (100%)
ERR3177907	PRJEB2779	SAMEA104411787	Final assembly contaminated	Unknown	Unknown	NA	NA	29.21	36	5135079	ND	ND	Mycobacteroides abscessus (86.94%)	Staphylococcus haemolyticus (38.89%)	Mycobacteroides abscessus (100%)
ERR3177908	PRJEB2779	SAMEA104411788	NA	Unknown	Unknown	NA	NA	38.86	26	5172442	2828	4749	Mycobacteroides abscessus (87.59%)	Mycobacteroides abscessus (57.69%)	Mycobacteroides abscessus (100%)
ERR3177909	PRJEB2779	SAMEA104411789	NA	Unknown	Unknown	NA	NA	40.12	39	5202497	2826	4747	Mycobacteroides abscessus (84.55%)	Mycobacteroides abscessus (41.03%)	Mycobacteroides abscessus (100%)
ERR3177910	PRJEB2779	SAMEA104411790	Final assembly contaminated	Unknown	Unknown	NA	NA	29.5	85	7513521	ND	ND	Mycobacteroides abscessus (74.75%)	Staphylococcus epidermidis (68.24%)	Mycobacteroides abscessus (50%) / Other (50%)
ERR3177911	PRJEB2779	SAMEA104411791	NA	Unknown	Unknown	NA	NA	43.12	18	5117519	2828	4750	Mycobacteroides abscessus (87.77%)	Mycobacteroides abscessus (44.44%)	Mycobacteroides abscessus (100%)
ERR3177912	PRJEB2779	SAMEA104411792	Final assembly contaminated	Unknown	Unknown	NA	NA	26.08	75	7349460	ND	ND	Staphylococcus haemolyticus (42.97%)	Staphylococcus haemolyticus (53.33%)	Mycobacteroides abscessus (52%) / Other (48%)
ERR3177913	PRJEB2779	SAMEA104411793	NA	Unknown	Unknown	NA	NA	49.11	9	5097731	2828	4749	Mycobacteroides abscessus (92.04%)	Mycobacteroides abscessus (100.0%)	Mycobacteroides abscessus (100%)
ERR3177914	PRJEB2779	SAMEA104411794	NA	Unknown	Unknown	NA	NA	45.47	7	5098691	2829	4750	Mycobacteroides abscessus (92.1%)	Mycobacteroides abscessus (100.0%)	Mycobacteroides abscessus (100%)
ERR3177915	PRJEB2779	SAMEA104411795	NA	Unknown	Unknown	NA	NA	30.9	15	5097250	2828	4750	Mycobacteroides abscessus (92.12%)	Mycobacteroides abscessus (100.0%)	Mycobacteroides abscessus (100%)
ERR3177916	PRJEB2779	SAMEA104411796	NA	Unknown	Unknown	NA	NA	34.77	9	5097597	2828	4748	Mycobacteroides abscessus (92.04%)	Mycobacteroides abscessus (100.0%)	Mycobacteroides abscessus (100%)
ERR3177917	PRJEB2779	SAMEA104411797	NA	Unknown	Unknown	NA	NA	38.91	16	5097535	2829	4749	Mycobacteroides abscessus (91.97%)	Mycobacteroides abscessus (100.0%)	Mycobacteroides abscessus (100%)
ERR3177918	PRJEB2779	SAMEA104411798	NA	Unknown	Unknown	NA	NA	39.41	9	5098893	2828	4750	Mycobacteroides abscessus (91.91%)	Mycobacteroides abscessus (100.0%)	Mycobacteroides abscessus (100%)
ERR3177919	PRJEB2779	SAMEA104411799	Final assembly contaminated	Unknown	Unknown	NA	NA	41.86	44	5252051	ND	ND	Mycobacteroides abscessus (84.79%)	Staphylococcus haemolyticus (75.0%)	Mycobacteroides abscessus (93%) / Other (7%)
ERR3177920	PRJEB2779	SAMEA104411800	Final assembly contaminated	Unknown	Unknown	NA	NA	39.13	52	5211236	ND	ND	Mycobacteroides abscessus (85.23%)	Staphylococcus haemolyticus (65.38%)	Mycobacteroides abscessus (100%)
ERR3177921	PRJEB2779	SAMEA104411801	Final assembly contaminated	Unknown	Unknown	NA	NA	35.59	87	6691322	ND	ND	Mycobacteroides abscessus (77.77%)	Staphylococcus haemolyticus (74.71%)	Mycobacteroides abscessus (61%) / Other (39%)
ERR3177922	PRJEB2779	SAMEA104411802	Final assembly contaminated	Unknown	Unknown	NA	NA	42.75	45	5258285	ND	ND	Mycobacteroides abscessus (83.64%)	Staphylococcus haemolyticus (57.78%)	Mycobacteroides abscessus (100%)
ERR3177923	PRJEB2779	SAMEA104411803	Final assembly contaminated	Unknown	Unknown	NA	NA	28.85	96	6611340	ND	ND	Mycobacteroides abscessus (77.27%)	Staphylococcus haemolyticus (80.21%)	Mycobacteroides abscessus (62%) / Other (38%)
ERR3177924	PRJEB2779	SAMEA104411804	Final assembly contaminated	Unknown	Unknown	NA	NA	29.54	113	7552858	ND	ND	Mycobacteroides abscessus (59.98%)	Staphylococcus haemolyticus (81.42%)	Mycobacteroides abscessus (53%) / Other (47%)
ERR3177925	PRJEB2779	SAMEA104411805	Final assembly contaminated	Unknown	Unknown	NA	NA	34.88	28	5162030	ND	ND	Mycobacteroides abscessus (87.78%)	Staphylococcus haemolyticus (60.71%)	Mycobacteroides abscessus (100%)
ERR3177926	PRJEB2779	SAMEA104411806	Final assembly contaminated	Unknown	Unknown	NA	NA	33.89	119	7396813	ND	ND	Mycobacteroides abscessus (73.94%)	Staphylococcus haemolyticus (78.15%)	Mycobacteroides abscessus (55%) / Other (45%)
ERR3177927	PRJEB2779	SAMEA104411807	Final assembly contaminated	Unknown	Unknown	NA	NA	36.34	29	5118967	ND	ND	Mycobacteroides abscessus (82.04%)	Staphylococcus haemolyticus (51.72%)	Mycobacteroides abscessus (100%)
ERR3177928	PRJEB2779	SAMEA104411808	Final assembly contaminated	Unknown	Unknown	NA	NA	41.59	30	5089199	ND	ND	Mycobacteroides abscessus (87.15%)	Staphylococcus haemolyticus (66.67%)	Mycobacteroides abscessus (100%)
ERR3177929	PRJEB2779	SAMEA104411809	NA	Unknown	Unknown	NA	NA	37.55	10	5112286	2829	4750	Mycobacteroides abscessus (85.02%)	Mycobacteroides abscessus (70.0%)	Mycobacteroides abscessus (100%)
ERR3177930	PRJEB2779	SAMEA104411810	Final assembly contaminated	Unknown	Unknown	NA	NA	34.41	124	7524510	ND	ND	Mycobacteroides abscessus (48.35%)	Staphylococcus haemolyticus (83.87%)	Mycobacteroides abscessus (53%) / Other (47%)
ERR3177931	PRJEB2779	SAMEA104411811	NA	Unknown	Unknown	NA	NA	37.48	5	5099009	2828	4751	Mycobacteroides abscessus (92.1%)	Mycobacteroides abscessus (100.0%)	Mycobacteroides abscessus (100%)
ERR3177932	PRJEB2779	SAMEA104411812	NA	Unknown	Unknown	NA	NA	39.18	14	5097317	2829	4752	Mycobacteroides abscessus (91.97%)	Mycobacteroides abscessus (100.0%)	Mycobacteroides abscessus (100%)
ERR3177933	PRJEB2779	SAMEA104411813	NA	Unknown	Unknown	NA	NA	36.14	6	5099112	2827	4750	Mycobacteroides abscessus (92.27%)	Mycobacteroides abscessus (100.0%)	Mycobacteroides abscessus (100%)
ERR3177934	PRJEB2779	SAMEA104411814	NA	Unknown	Unknown	NA	NA	36.39	6	5096820	2828	4750	Mycobacteroides abscessus (92.05%)	Mycobacteroides abscessus (100.0%)	Mycobacteroides abscessus (100%)
ERR3177935	PRJEB2779	SAMEA104411815	NA	Unknown	Unknown	NA	NA	41.18	9	5096793	2828	4751	Mycobacteroides abscessus (91.87%)	Mycobacteroides abscessus (100.0%)	Mycobacteroides abscessus (100%)
ERR3177936	PRJEB2779	SAMEA104411816	NA	Unknown	Unknown	NA	NA	33.79	11	5113188	2827	4751	Mycobacteroides abscessus (89.36%)	Mycobacteroides abscessus (63.64%)	Mycobacteroides abscessus (100%)
ERR3177937	PRJEB2779	SAMEA104411817	Final assembly contaminated	Unknown	Unknown	NA	NA	39.85	97	7023074	ND	ND	Mycobacteroides abscessus (76.56%)	Staphylococcus haemolyticus (83.51%)	Mycobacteroides abscessus (59%) / Other (41%)
ERR3177938	PRJEB2779	SAMEA104411820	Final assembly contaminated	Unknown	Unknown	NA	NA	36.54	29	5146359	ND	ND	Mycobacteroides abscessus (83.66%)	Staphylococcus haemolyticus (55.17%)	Mycobacteroides abscessus (100%)
ERR3177939	PRJEB2779	SAMEA104411821	Final assembly contaminated	Unknown	Unknown	NA	NA	24.96	87	6213209	ND	ND	Mycobacteroides abscessus (75.97%)	Staphylococcus haemolyticus (81.61%)	Mycobacteroides abscessus (61%) / Other (39%)
ERR3177940	PRJEB2779	SAMEA104411822	Final assembly contaminated	Unknown	Unknown	NA	NA	36.83	17	5112870	ND	ND	Mycobacteroides abscessus (90.38%)	Staphylococcus haemolyticus (52.94%)	Mycobacteroides abscessus (100%)
ERR3177941	PRJEB2779	SAMEA104411824	NA	Unknown	Unknown	NA	NA	40.4	20	5119432	2829	4751	Mycobacteroides abscessus (86.51%)	Mycobacteroides abscessus (50.0%)	Mycobacteroides abscessus (100%)
ERR3177942	PRJEB2779	SAMEA104411825	NA	Unknown	Unknown	NA	NA	38.37	13	5107710	2828	4746	Mycobacteroides abscessus (91.69%)	Mycobacteroides abscessus (69.23%)	Mycobacteroides abscessus (100%)
ERR3177943	PRJEB2779	SAMEA104411826	NA	Unknown	Unknown	NA	NA	37.33	9	5098251	2828	4750	Mycobacteroides abscessus (91.73%)	Mycobacteroides abscessus (100.0%)	Mycobacteroides abscessus (100%)
ERR3177944	PRJEB2779	SAMEA104411827	Final assembly contaminated	Unknown	Unknown	NA	NA	24.42	119	7552357	ND	ND	Mycobacteroides abscessus (56.55%)	Staphylococcus haemolyticus (79.83%)	Mycobacteroides abscessus (53%) / Other (47%)
ERR3177945	PRJEB2779	SAMEA104411828	NA	Unknown	Unknown	NA	NA	40.87	8	5097444	2828	4750	Mycobacteroides abscessus (90.25%)	Mycobacteroides abscessus (100.0%)	Mycobacteroides abscessus (100%)
ERR3177946	PRJEB2779	SAMEA104411829	NA	Unknown	Unknown	NA	NA	44.25	7	5099319	2828	4750	Mycobacteroides abscessus (90.8%)	Mycobacteroides abscessus (100.0%)	Mycobacteroides abscessus (100%)
ERR3177947	PRJEB2779	SAMEA104411830	NA	Unknown	Unknown	NA	NA	37.99	18	5109906	2829	4749	Mycobacteroides abscessus (84.63%)	Mycobacteroides abscessus (83.33%)	Mycobacteroides abscessus (100%)
ERR3177948	PRJEB2779	SAMEA104411831	NA	Unknown	Unknown	NA	NA	33.76	11	5098205	2829	4752	Mycobacteroides abscessus (83.15%)	Mycobacteroides abscessus (100.0%)	Mycobacteroides abscessus (100%)
ERR3177949	PRJEB2779	SAMEA104411832	NA	Unknown	Unknown	NA	NA	39.55	10	5096726	2828	4750	Mycobacteroides abscessus (91.76%)	Mycobacteroides abscessus (100.0%)	Mycobacteroides abscessus (100%)
ERR3177950	PRJEB2779	SAMEA104411833	NA	Unknown	Unknown	NA	NA	43.98	9	5098803	2828	4748	Mycobacteroides abscessus (91.78%)	Mycobacteroides abscessus (100.0%)	Mycobacteroides abscessus (100%)
ERR3177951	PRJEB2779	SAMEA104411834	NA	Unknown	Unknown	NA	NA	38.24	7	5098519	2828	4749	Mycobacteroides abscessus (84.65%)	Mycobacteroides abscessus (85.71%)	Mycobacteroides abscessus (100%)
ERR3177952	PRJEB2779	SAMEA104411835	NA	Unknown	Unknown	NA	NA	41.82	12	5129267	2828	4749	Mycobacteroides abscessus (84.95%)	Mycobacteroides abscessus (50.0%)	Mycobacteroides abscessus (100%)
ERR3177953	PRJEB2779	SAMEA104411836	Final assembly contaminated	Unknown	Unknown	NA	NA	27.69	41	7661528	ND	ND	Mycobacteroides abscessus (75.04%)	Cutibacterium acnes (46.34%)	Mycobacteroides abscessus (50%) / Other (50%)
ERR3177954	PRJEB2779	SAMEA104411839	Final assembly contaminated	Unknown	Unknown	NA	NA	32.42	70	7360678	ND	ND	Mycobacteroides abscessus (67.44%)	Staphylococcus haemolyticus (57.14%)	Mycobacteroides abscessus (52%) / Other (48%)
ERR3177955	PRJEB2779	SAMEA104411840	Final assembly contaminated	Unknown	Unknown	NA	NA	38.0	45	5234072	ND	ND	Mycobacteroides abscessus (80.84%)	Mycobacteroides abscessus (46.67%)	Mycobacteroides abscessus (70%) / Other (30%)
ERR3177956	PRJEB2779	SAMEA104411841	NA	Unknown	Unknown	NA	NA	35.33	12	5104398	2829	4750	Mycobacteroides abscessus (88.43%)	Mycobacteroides abscessus (75.0%)	Mycobacteroides abscessus (100%)
ERR3177957	PRJEB2779	SAMEA104411842	NA	Unknown	Unknown	NA	NA	35.43	19	5120438	2828	4746	Mycobacteroides abscessus (87.81%)	Mycobacteroides abscessus (63.16%)	Mycobacteroides abscessus (100%)
ERR3177958	PRJEB2779	SAMEA104411843	NA	Unknown	Unknown	NA	NA	36.31	12	5098427	2828	4747	Mycobacteroides abscessus (88.04%)	Mycobacteroides abscessus (100.0%)	Mycobacteroides abscessus (100%)
ERR3177959	PRJEB2779	SAMEA104411845	NA	Unknown	Unknown	NA	NA	34.62	25	5104545	2828	4748	Mycobacteroides abscessus (84.52%)	Mycobacteroides abscessus (80.0%)	Mycobacteroides abscessus (100%)
ERR3177960	PRJEB2779	SAMEA104411846	NA	Unknown	Unknown	NA	NA	39.64	9	5098050	2829	4751	Mycobacteroides abscessus (91.94%)	Mycobacteroides abscessus (100.0%)	Mycobacteroides abscessus (100%)
ERR3177961	PRJEB2779	SAMEA104411847	NA	Unknown	Unknown	NA	NA	39.29	12	5096694	2829	4750	Mycobacteroides abscessus (91.82%)	Mycobacteroides abscessus (100.0%)	Mycobacteroides abscessus (100%)
ERR3177962	PRJEB2779	SAMEA104411848	NA	Unknown	Unknown	NA	NA	43.48	12	5097338	2828	4749	Mycobacteroides abscessus (92.04%)	Mycobacteroides abscessus (100.0%)	Mycobacteroides abscessus (100%)
ERR3177963	PRJEB2779	SAMEA104411849	Final assembly contaminated	Unknown	Unknown	NA	NA	33.98	24	5171852	ND	ND	Mycobacteroides abscessus (86.92%)	Staphylococcus haemolyticus (62.5%)	Mycobacteroides abscessus (100%)
ERR3177964	PRJEB2779	SAMEA104411850	NA	Unknown	Unknown	NA	NA	36.07	8	5097528	2828	4751	Mycobacteroides abscessus (92.12%)	Mycobacteroides abscessus (100.0%)	Mycobacteroides abscessus (100%)
ERR3177965	PRJEB2779	SAMEA104411851	NA	Unknown	Unknown	NA	NA	37.57	9	5103952	2828	4749	Mycobacteroides abscessus (90.16%)	Mycobacteroides abscessus (88.89%)	Mycobacteroides abscessus (100%)
ERR3177966	PRJEB2779	SAMEA104411852	Final assembly contaminated	Unknown	Unknown	NA	NA	24.81	52	7663399	ND	ND	Mycobacteroides abscessus (66.98%)	Cutibacterium acnes (36.54%)	Mycobacteroides abscessus (50%) / Other (50%)
ERR3177967	PRJEB2779	SAMEA104411853	Final assembly contaminated	Unknown	Unknown	NA	NA	25.17	49	7665586	ND	ND	Mycobacteroides abscessus (69.08%)	Cutibacterium acnes (36.73%)	Mycobacteroides abscessus (50%) / Other (50%)
ERR3177968	PRJEB2779	SAMEA104411854	Final assembly contaminated	Unknown	Unknown	NA	NA	28.69	38	7602396	ND	ND	Mycobacteroides abscessus (64.18%)	Cutibacterium acnes (36.84%)	Mycobacteroides abscessus (50%) / Other (50%)
ERR3177969	PRJEB2779	SAMEA104411855	NA	Unknown	Unknown	NA	NA	37.26	21	5125118	2828	4749	Mycobacteroides abscessus (80.28%)	Mycobacteroides abscessus (47.62%)	Mycobacteroides abscessus (100%)
ERR3177970	PRJEB2779	SAMEA104411856	Final assembly contaminated	Unknown	Unknown	NA	NA	28.76	44	7604336	ND	ND	Mycobacteroides abscessus (71.93%)	Cutibacterium acnes (27.27%)	Mycobacteroides abscessus (50%) / Other (50%)
ERR3177971	PRJEB2779	SAMEA104411857	Final assembly contaminated	Unknown	Unknown	NA	NA	28.5	47	7600725	ND	ND	Mycobacteroides abscessus (76.64%)	Cutibacterium acnes (40.43%)	Mycobacteroides abscessus (50%) / Other (50%)
ERR3177972	PRJEB2779	SAMEA104411858	Final assembly contaminated	Unknown	Unknown	NA	NA	21.07	48	7802107	ND	ND	Mycobacteroides abscessus (63.97%)	Cutibacterium acnes (31.25%)	Cutibacterium acnes (47%) / Other (53%)
ERR3177973	PRJEB2779	SAMEA104411859	Final assembly contaminated	Unknown	Unknown	NA	NA	34.26	33	5237264	ND	ND	Mycobacteroides abscessus (79.4%)	Staphylococcus haemolyticus (42.42%)	Mycobacteroides abscessus (100%)
ERR3177974	PRJEB2779	SAMEA104411860	Final assembly contaminated	Unknown	Unknown	NA	NA	27.29	847	7510863	ND	ND	Mycobacteroides abscessus (53.33%)	Staphylococcus haemolyticus (95.51%)	Mycobacteroides abscessus (54%) / Other (46%)
ERR3177975	PRJEB2779	SAMEA104411861	Final assembly contaminated	Unknown	Unknown	NA	NA	26.22	79	7383506	ND	ND	Mycobacteroides abscessus (48.51%)	Staphylococcus haemolyticus (51.9%)	Mycobacteroides abscessus (52%) / Other (48%)
ERR3177976	PRJEB2779	SAMEA104411862	Final assembly contaminated	Unknown	Unknown	NA	NA	27.23	47	7549750	ND	ND	Mycobacteroides abscessus (78.66%)	Cutibacterium acnes (57.45%)	Mycobacteroides abscessus (52%) / Other (48%)
ERR3177977	PRJEB2779	SAMEA104411863	Final assembly contaminated	Unknown	Unknown	NA	NA	33.41	69	7368361	ND	ND	Staphylococcus haemolyticus (44.55%)	Staphylococcus haemolyticus (53.62%)	Mycobacteroides abscessus (52%) / Other (48%)
ERR3177978	PRJEB2779	SAMEA104411864	NA	Unknown	Unknown	NA	NA	41.82	10	5096721	2828	4749	Mycobacteroides abscessus (91.89%)	Mycobacteroides abscessus (100.0%)	Mycobacteroides abscessus (100%)
ERR3177979	PRJEB2779	SAMEA104411865	NA	Unknown	Unknown	NA	NA	39.75	7	5096717	2828	4749	Mycobacteroides abscessus (91.52%)	Mycobacteroides abscessus (100.0%)	Mycobacteroides abscessus (100%)
ERR3177980	PRJEB2779	SAMEA104411866	NA	Unknown	Unknown	NA	NA	35.53	9	5096183	2828	4749	Mycobacteroides abscessus (91.5%)	Mycobacteroides abscessus (100.0%)	Mycobacteroides abscessus (100%)
ERR3177981	PRJEB2779	SAMEA104411867	NA	Unknown	Unknown	NA	NA	38.43	7	5099206	2828	4750	Mycobacteroides abscessus (91.88%)	Mycobacteroides abscessus (100.0%)	Mycobacteroides abscessus (100%)
ERR3177982	PRJEB2779	SAMEA104411868	NA	Unknown	Unknown	NA	NA	38.12	3	5099104	2827	4748	Mycobacteroides abscessus (91.95%)	Mycobacteroides abscessus (100.0%)	Mycobacteroides abscessus (100%)
ERR3177983	PRJEB2779	SAMEA104411870	NA	Unknown	Unknown	NA	NA	37.46	9	5102874	2828	4749	Mycobacteroides abscessus (88.69%)	Mycobacteroides abscessus (77.78%)	Mycobacteroides abscessus (100%)
ERR3177984	PRJEB2779	SAMEA104411871	NA	Unknown	Unknown	NA	NA	34.95	28	5149628	2827	4745	Mycobacteroides abscessus (75.48%)	Mycobacteroides abscessus (64.29%)	Mycobacteroides abscessus (100%)
ERR3177985	PRJEB2779	SAMEA104411872	Final assembly contaminated	Unknown	Unknown	NA	NA	18.73	106	10158825	ND	ND	Mycobacteroides abscessus (57.3%)	Micrococcus luteus (54.72%)	Mycobacteroides abscessus (36%) / Other (64%)
ERR3177986	PRJEB2779	SAMEA104411873	NA	Unknown	Unknown	NA	NA	34.91	19	5118970	2828	4750	Mycobacteroides abscessus (82.28%)	Mycobacteroides abscessus (52.63%)	Mycobacteroides abscessus (100%)
ERR3177987	PRJEB2779	SAMEA104411874	NA	Unknown	Unknown	NA	NA	36.28	13	5098858	2828	4749	Mycobacteroides abscessus (86.86%)	Mycobacteroides abscessus (84.62%)	Mycobacteroides abscessus (100%)
ERR3177988	PRJEB2779	SAMEA104411875	Final assembly contaminated	Unknown	Unknown	NA	NA	20.97	33	7607958	ND	ND	Mycobacteroides abscessus (64.18%)	Mycobacteroides abscessus (39.39%)	Mycobacteroides abscessus (50%) / Other (50%)
ERR3177989	PRJEB2779	SAMEA104411876	Final assembly contaminated	Unknown	Unknown	NA	NA	29.22	56	7546104	ND	ND	Mycobacteroides abscessus (72.2%)	Micrococcus luteus (66.07%)	Mycobacteroides abscessus (55%) / Other (45%)
ERR3177990	PRJEB2779	SAMEA104411886	Final assembly contaminated	Unknown	Unknown	NA	NA	24.09	74	7665417	ND	ND	Mycobacteroides abscessus (70.79%)	Cutibacterium acnes (40.54%)	Mycobacteroides abscessus (50%) / Other (50%)
ERR3177991	PRJEB2779	SAMEA104411887	NA	Unknown	Unknown	NA	NA	41.79	27	5134205	2829	4750	Mycobacteroides abscessus (85.25%)	Mycobacteroides abscessus (33.33%)	Mycobacteroides abscessus (100%)
ERR3177992	PRJEB2779	SAMEA104411888	Final assembly contaminated	Unknown	Unknown	NA	NA	27.16	102	7780867	ND	ND	Mycobacteroides abscessus (72.83%)	Micrococcus luteus (43.14%)	Mycobacteroides abscessus (52%) / Other (48%)
ERR3177993	PRJEB2779	SAMEA104411889	NA	Unknown	Unknown	NA	NA	30.7	16	5120515	2828	4749	Mycobacteroides abscessus (87.6%)	Mycobacteroides abscessus (62.5%)	Mycobacteroides abscessus (100%)
ERR3177994	PRJEB2779	SAMEA104411890	Final assembly contaminated	Unknown	Unknown	NA	NA	26.39	118	9773786	ND	ND	Mycobacteroides abscessus (57.02%)	Micrococcus luteus (44.07%)	Mycobacteroides abscessus (37%) / Other (63%)
ERR3177995	PRJEB2779	SAMEA104411891	Final assembly contaminated	Unknown	Unknown	NA	NA	30.14	78	7356101	ND	ND	Mycobacteroides abscessus (53.67%)	Staphylococcus haemolyticus (48.72%)	Mycobacteroides abscessus (53%) / Other (47%)
ERR3177996	PRJEB2779	SAMEA104411892	NA	Unknown	Unknown	NA	NA	30.13	14	5097571	2827	4748	Mycobacteroides abscessus (91.72%)	Mycobacteroides abscessus (100.0%)	Mycobacteroides abscessus (100%)
ERR3177997	PRJEB2779	SAMEA104411893	NA	Unknown	Unknown	NA	NA	44.41	6	5099437	2828	4750	Mycobacteroides abscessus (91.74%)	Mycobacteroides abscessus (100.0%)	Mycobacteroides abscessus (100%)
ERR3177998	PRJEB2779	SAMEA104411894	NA	Unknown	Unknown	NA	NA	41.11	12	5096764	2828	4750	Mycobacteroides abscessus (91.98%)	Mycobacteroides abscessus (100.0%)	Mycobacteroides abscessus (100%)
ERR3177999	PRJEB2779	SAMEA104411895	NA	Unknown	Unknown	NA	NA	38.93	7	5099771	2827	4748	Mycobacteroides abscessus (91.81%)	Mycobacteroides abscessus (100.0%)	Mycobacteroides abscessus (100%)
ERR3178000	PRJEB2779	SAMEA104411896	NA	Unknown	Unknown	NA	NA	43.45	14	5097897	2829	4749	Mycobacteroides abscessus (92.04%)	Mycobacteroides abscessus (100.0%)	Mycobacteroides abscessus (100%)
ERR3178001	PRJEB2779	SAMEA104411877	NA	Unknown	Unknown	NA	NA	37.03	9	5097073	2827	4747	Mycobacteroides abscessus (91.75%)	Mycobacteroides abscessus (100.0%)	Mycobacteroides abscessus (100%)
ERR3178002	PRJEB2779	SAMEA104411878	NA	Unknown	Unknown	NA	NA	41.77	3	5104526	2828	4749	Mycobacteroides abscessus (90.47%)	Mycobacteroides abscessus (66.67%)	Mycobacteroides abscessus (100%)
ERR3178003	PRJEB2779	SAMEA104411879	NA	Unknown	Unknown	NA	NA	37.84	7	5099079	2828	4749	Mycobacteroides abscessus (91.73%)	Mycobacteroides abscessus (100.0%)	Mycobacteroides abscessus (100%)
ERR3178004	PRJEB2779	SAMEA104411880	NA	Unknown	Unknown	NA	NA	37.76	9	5099586	2828	4749	Mycobacteroides abscessus (91.61%)	Mycobacteroides abscessus (100.0%)	Mycobacteroides abscessus (100%)
ERR3178005	PRJEB2779	SAMEA104411881	NA	Unknown	Unknown	NA	NA	40.29	7	5099418	2828	4751	Mycobacteroides abscessus (91.93%)	Mycobacteroides abscessus (100.0%)	Mycobacteroides abscessus (100%)
ERR3178006	PRJEB2779	SAMEA104411882	NA	Unknown	Unknown	NA	NA	39.33	9	5099462	2827	4747	Mycobacteroides abscessus (92.05%)	Mycobacteroides abscessus (100.0%)	Mycobacteroides abscessus (100%)
ERR3178007	PRJEB2779	SAMEA104411883	NA	Unknown	Unknown	NA	NA	40.17	10	5096529	2829	4751	Mycobacteroides abscessus (92.02%)	Mycobacteroides abscessus (100.0%)	Mycobacteroides abscessus (100%)
ERR3178008	PRJEB2779	SAMEA104411884	NA	Unknown	Unknown	NA	NA	43.43	7	5099488	2828	4751	Mycobacteroides abscessus (91.91%)	Mycobacteroides abscessus (100.0%)	Mycobacteroides abscessus (100%)
ERR3178009	PRJEB2779	SAMEA104411885	NA	Unknown	Unknown	NA	NA	40.47	5	5098009	2828	4750	Mycobacteroides abscessus (91.97%)	Mycobacteroides abscessus (100.0%)	Mycobacteroides abscessus (100%)
ERR3178010	PRJEB2779	SAMEA104411897	NA	Unknown	Unknown	NA	NA	40.72	10	5097499	2828	4750	Mycobacteroides abscessus (91.78%)	Mycobacteroides abscessus (100.0%)	Mycobacteroides abscessus (100%)
ERR3178011	PRJEB2779	SAMEA104411898	NA	Unknown	Unknown	NA	NA	39.37	9	5098062	2828	4750	Mycobacteroides abscessus (92.16%)	Mycobacteroides abscessus (100.0%)	Mycobacteroides abscessus (100%)
ERR3178012	PRJEB2779	SAMEA104411899	NA	Unknown	Unknown	NA	NA	32.16	12	5096012	2829	4750	Mycobacteroides abscessus (92.01%)	Mycobacteroides abscessus (100.0%)	Mycobacteroides abscessus (100%)
ERR3178013	PRJEB2779	SAMEA104411900	NA	Unknown	Unknown	NA	NA	36.25	7	5099420	2828	4750	Mycobacteroides abscessus (92.04%)	Mycobacteroides abscessus (100.0%)	Mycobacteroides abscessus (100%)
ERR3178014	PRJEB2779	SAMEA104411901	NA	Unknown	Unknown	NA	NA	36.61	23	5161992	2828	4748	Mycobacteroides abscessus (87.63%)	Mycobacteroides abscessus (73.91%)	Mycobacteroides abscessus (100%)
ERR3178015	PRJEB2779	SAMEA104411902	NA	Unknown	Unknown	NA	NA	37.02	30	5134987	2827	4748	Mycobacteroides abscessus (85.85%)	Mycobacteroides abscessus (40.0%)	Mycobacteroides abscessus (100%)
ERR3178016	PRJEB2779	SAMEA104411903	NA	Unknown	Unknown	NA	NA	34.36	26	5140311	2828	4750	Mycobacteroides abscessus (80.26%)	Mycobacteroides abscessus (38.46%)	Mycobacteroides abscessus (100%)
ERR3178017	PRJEB2779	SAMEA104411904	NA	Unknown	Unknown	NA	NA	34.32	44	5233488	2828	4746	Mycobacteroides abscessus (77.79%)	Mycobacteroides abscessus (34.09%)	Mycobacteroides abscessus (100%)
ERR3178018	PRJEB2779	SAMEA104411905	Final assembly contaminated	Unknown	Unknown	NA	NA	30.12	54	6079219	ND	ND	Mycobacteroides abscessus (75.65%)	Staphylococcus haemolyticus (42.59%)	Mycobacteroides abscessus (87%) / Other (13%)
ERR3178019	PRJEB2779	SAMEA104411906	NA	Unknown	Unknown	NA	NA	34.69	37	5193091	2829	4751	Mycobacteroides abscessus (81.78%)	Mycobacteroides abscessus (37.84%)	Mycobacteroides abscessus (100%)
ERR3178020	PRJEB2779	SAMEA104411907	NA	Unknown	Unknown	NA	NA	32.65	42	5203593	2828	4748	Mycobacteroides abscessus (79.08%)	Mycobacteroides abscessus (40.48%)	Mycobacteroides abscessus (100%)
ERR3178021	PRJEB2779	SAMEA104411908	Final assembly contaminated	Unknown	Unknown	NA	NA	34.5	65	7360330	ND	ND	Mycobacteroides abscessus (57.51%)	Staphylococcus haemolyticus (58.46%)	Mycobacteroides abscessus (52%) / Other (48%)
ERR3178022	PRJEB2779	SAMEA104411909	NA	Unknown	Unknown	NA	NA	39.78	10	5118817	2827	4749	Mycobacteroides abscessus (87.82%)	Mycobacteroides abscessus (40.0%)	Mycobacteroides abscessus (100%)
ERR3178023	PRJEB2779	SAMEA104411910	Final assembly contaminated	Unknown	Unknown	NA	NA	28.76	65	6806265	ND	ND	Mycobacteroides abscessus (75.67%)	Staphylococcus haemolyticus (67.69%)	Mycobacteroides abscessus (57%) / Other (43%)
ERR3178024	PRJEB2779	SAMEA104411911	Final assembly contaminated	Unknown	Unknown	NA	NA	34.11	59	7360911	ND	ND	Mycobacteroides abscessus (57.55%)	Staphylococcus haemolyticus (52.54%)	Mycobacteroides abscessus (52%) / Other (48%)
ERR3178025	PRJEB2779	SAMEA104411912	Final assembly contaminated	Unknown	Unknown	NA	NA	31.56	57	7362624	ND	ND	Mycobacteroides abscessus (62.84%)	Staphylococcus haemolyticus (70.18%)	Mycobacteroides abscessus (52%) / Other (48%)
ERR3178026	PRJEB2779	SAMEA104411913	Final assembly contaminated	Unknown	Unknown	NA	NA	129.38	4357	4035637	ND	ND	Staphylococcus haemolyticus (78.49%)	Staphylococcus haemolyticus (78.38%)	Staphylococcus haemolyticus (97%) / Other (3%)
ERR3178027	PRJEB2779	SAMEA104411914	NA	Unknown	Unknown	NA	NA	42.32	10	5096662	2828	4749	Mycobacteroides abscessus (91.59%)	Mycobacteroides abscessus (100.0%)	Mycobacteroides abscessus (100%)
ERR3178028	PRJEB2779	SAMEA104411915	NA	Unknown	Unknown	NA	NA	35.17	12	5097013	2828	4748	Mycobacteroides abscessus (91.58%)	Mycobacteroides abscessus (100.0%)	Mycobacteroides abscessus (100%)
ERR3178029	PRJEB2779	SAMEA104411916	NA	Unknown	Unknown	NA	NA	37.08	9	5097094	2827	4748	Mycobacteroides abscessus (91.68%)	Mycobacteroides abscessus (100.0%)	Mycobacteroides abscessus (100%)
ERR3178030	PRJEB2779	SAMEA104411917	NA	Unknown	Unknown	NA	NA	37.75	12	5096577	2828	4748	Mycobacteroides abscessus (91.87%)	Mycobacteroides abscessus (100.0%)	Mycobacteroides abscessus (100%)
ERR3178031	PRJEB2779	SAMEA104411918	NA	Unknown	Unknown	NA	NA	39.36	6	5098883	2828	4750	Mycobacteroides abscessus (91.78%)	Mycobacteroides abscessus (100.0%)	Mycobacteroides abscessus (100%)
ERR3178032	PRJEB2779	SAMEA104411919	NA	Unknown	Unknown	NA	NA	45.54	7	5096860	2828	4750	Mycobacteroides abscessus (91.63%)	Mycobacteroides abscessus (100.0%)	Mycobacteroides abscessus (100%)
ERR3178033	PRJEB2779	SAMEA104411920	NA	Unknown	Unknown	NA	NA	42.51	7	5098866	2828	4749	Mycobacteroides abscessus (91.7%)	Mycobacteroides abscessus (100.0%)	Mycobacteroides abscessus (100%)
ERR3178034	PRJEB2779	SAMEA104411921	NA	Unknown	Unknown	NA	NA	42.92	9	5097550	2828	4748	Mycobacteroides abscessus (91.17%)	Mycobacteroides abscessus (100.0%)	Mycobacteroides abscessus (100%)
ERR3178035	PRJEB2779	SAMEA104411922	NA	Unknown	Unknown	NA	NA	38.25	7	5097028	2828	4750	Mycobacteroides abscessus (91.72%)	Mycobacteroides abscessus (100.0%)	Mycobacteroides abscessus (100%)
ERR3178036	PRJEB2779	SAMEA104411923	NA	Unknown	Unknown	NA	NA	33.14	9	5097535	2827	4748	Mycobacteroides abscessus (91.59%)	Mycobacteroides abscessus (100.0%)	Mycobacteroides abscessus (100%)
ERR3178037	PRJEB2779	SAMEA104411924	NA	Unknown	Unknown	NA	NA	39.53	11	5097476	2827	4749	Mycobacteroides abscessus (91.82%)	Mycobacteroides abscessus (100.0%)	Mycobacteroides abscessus (100%)
ERR3178038	PRJEB2779	SAMEA104411925	NA	Unknown	Unknown	NA	NA	37.74	7	5098501	2828	4748	Mycobacteroides abscessus (91.53%)	Mycobacteroides abscessus (100.0%)	Mycobacteroides abscessus (100%)
ERR3178039	PRJEB2779	SAMEA104411926	NA	Unknown	Unknown	NA	NA	39.15	6	5098704	2827	4747	Mycobacteroides abscessus (91.43%)	Mycobacteroides abscessus (100.0%)	Mycobacteroides abscessus (100%)
ERR3178040	PRJEB2779	SAMEA104411927	NA	Unknown	Unknown	NA	NA	39.79	7	5097220	2827	4748	Mycobacteroides abscessus (91.44%)	Mycobacteroides abscessus (100.0%)	Mycobacteroides abscessus (100%)
ERR3178041	PRJEB2779	SAMEA104411928	NA	Unknown	Unknown	NA	NA	39.44	8	5096241	2828	4749	Mycobacteroides abscessus (91.78%)	Mycobacteroides abscessus (100.0%)	Mycobacteroides abscessus (100%)
ERR3198363	PRJEB31559	SAMEA5396654	NA	Spain	2013	NA	NA	64.56	86	5104246	2821	4606	Mycobacteroides abscessus (77.26%)	Mycobacteroides abscessus (95.35%)	Mycobacteroides abscessus (100%)
ERR3198364	PRJEB31559	SAMEA5396655	NA	Spain	2013	NA	NA	116.19	57	5140582	2823	4695	Mycobacteroides abscessus (86.1%)	Mycobacteroides abscessus (96.49%)	Mycobacteroides abscessus (100%)
ERR3198365	PRJEB31559	SAMEA5396656	NA	Spain	2014	NA	NA	77.78	170	5102740	2812	4632	Mycobacteroides abscessus (83.49%)	Mycobacteroides abscessus (95.29%)	Mycobacteroides abscessus (100%)
ERR3198366	PRJEB31559	SAMEA5396657	NA	Spain	2014	NA	NA	44.21	84	5086398	2814	4677	Mycobacteroides abscessus (80.46%)	Mycobacteroides abscessus (100.0%)	Mycobacteroides abscessus (100%)
ERR3198367	PRJEB31559	SAMEA5396658	NA	Spain	2014	NA	NA	219.03	15	4915766	2817	4213	Mycobacteroides abscessus (87.99%)	Mycobacteroides abscessus (93.33%)	Mycobacteroides abscessus (100%)
ERR3198368	PRJEB31559	SAMEA5396659	NA	Spain	2013	NA	NA	217.41	43	5172263	2821	4609	Mycobacteroides abscessus (88.43%)	Mycobacteroides abscessus (97.67%)	Mycobacteroides abscessus (100%)
ERR3198369	PRJEB31559	SAMEA5396660	NA	Spain	2000	NA	NA	67.78	53	5210833	2819	4221	Mycobacteroides abscessus (67.55%)	Mycobacteroides abscessus (98.11%)	Mycobacteroides abscessus (100%)
ERR3198370	PRJEB31559	SAMEA5396661	NA	Spain	2008	NA	NA	180.44	55	5103682	2823	4617	Mycobacteroides abscessus (87.54%)	Mycobacteroides abscessus (100.0%)	Mycobacteroides abscessus (100%)
ERR3198371	PRJEB31559	SAMEA5396662	NA	Spain	2001	NA	NA	63.16	109	5227610	2807	4288	Mycobacteroides abscessus (78.32%)	Mycobacteroides abscessus (91.74%)	Mycobacteroides abscessus (100%)
ERR3198372	PRJEB31559	SAMEA5396663	NA	Spain	2014	NA	NA	128.03	54	4958207	2817	4327	Mycobacteroides abscessus (83.48%)	Mycobacteroides abscessus (98.15%)	Mycobacteroides abscessus (100%)
ERR3198373	PRJEB31559	SAMEA5396664	NA	Spain	2015	NA	NA	116.88	86	5216596	2819	4588	Mycobacteroides abscessus (87.96%)	Mycobacteroides abscessus (100.0%)	Mycobacteroides abscessus (100%)
ERR3198374	PRJEB31559	SAMEA5396665	NA	Spain	2009	NA	NA	169.58	55	5262068	2821	4689	Mycobacteroides abscessus (83.87%)	Mycobacteroides abscessus (94.55%)	Mycobacteroides abscessus (100%)
ERR3198375	PRJEB31559	SAMEA5396666	NA	Spain	2011	NA	NA	79.38	62	5262852	2823	4689	Mycobacteroides abscessus (82.6%)	Mycobacteroides abscessus (95.16%)	Mycobacteroides abscessus (100%)
ERR3198376	PRJEB31559	SAMEA5396667	NA	Spain	2009	NA	NA	54.86	147	5203505	2792	4256	Mycobacteroides abscessus (82.25%)	Mycobacteroides abscessus (93.88%)	Mycobacteroides abscessus (100%)
ERR3198377	PRJEB31559	SAMEA5396669	NA	Spain	2015	NA	NA	113.24	138	5205861	2794	4254	Mycobacteroides abscessus (73.7%)	Mycobacteroides abscessus (92.03%)	Mycobacteroides abscessus (100%)
ERR3198378	PRJEB31559	SAMEA5396670	NA	Spain	2007	NA	NA	138.77	51	4958511	2818	4328	Mycobacteroides abscessus (85.88%)	Mycobacteroides abscessus (96.08%)	Mycobacteroides abscessus (100%)
ERR3198379	PRJEB31559	SAMEA5396671	NA	Spain	2015	NA	NA	136.2	47	4933271	2816	4327	Mycobacteroides abscessus (85.83%)	Mycobacteroides abscessus (97.87%)	Mycobacteroides abscessus (100%)
ERR3198380	PRJEB31559	SAMEA5396672	NA	Spain	2012	NA	NA	193.0	61	5207329	2820	4608	Mycobacteroides abscessus (79.44%)	Mycobacteroides abscessus (96.72%)	Mycobacteroides abscessus (100%)
ERR3198381	PRJEB31559	SAMEA5396673	NA	Spain	2009	NA	NA	76.18	64	5184973	2821	4687	Mycobacteroides abscessus (81.32%)	Mycobacteroides abscessus (98.44%)	Mycobacteroides abscessus (100%)
ERR3198382	PRJEB31559	SAMEA5396674	NA	Spain	2013	NA	NA	107.94	71	5136182	2819	4677	Mycobacteroides abscessus (81.6%)	Mycobacteroides abscessus (97.18%)	Mycobacteroides abscessus (100%)
ERR3198383	PRJEB31559	SAMEA5396675	NA	Spain	2009	NA	NA	101.03	58	4909342	2813	4191	Mycobacteroides abscessus (73.15%)	Mycobacteroides abscessus (100.0%)	Mycobacteroides abscessus (100%)
ERR3198384	PRJEB31559	SAMEA5396676	NA	Spain	2014	NA	NA	137.57	63	5127622	2821	4686	Mycobacteroides abscessus (81.92%)	Mycobacteroides abscessus (98.41%)	Mycobacteroides abscessus (100%)
ERR3198385	PRJEB31559	SAMEA5396677	NA	Spain	2011	NA	NA	75.85	86	4972607	2812	4132	Mycobacteroides abscessus (86.06%)	Mycobacteroides abscessus (65.12%)	Mycobacteroides abscessus (100%)
ERR3198386	PRJEB31559	SAMEA5396678	NA	Spain	2013	NA	NA	43.91	85	5485367	2817	4411	Mycobacteroides abscessus (81.0%)	Mycobacteroides abscessus (92.94%)	Mycobacteroides abscessus (100%)
ERR3198387	PRJEB31559	SAMEA5396679	NA	Spain	2014	NA	NA	39.9	110	5074615	2809	4340	Mycobacteroides abscessus (70.5%)	Mycobacteroides abscessus (94.55%)	Mycobacteroides abscessus (100%)
ERR3198388	PRJEB31559	SAMEA5396680	NA	Spain	2007	NA	NA	84.14	80	5026065	2820	4265	Mycobacteroides abscessus (68.23%)	Mycobacteroides abscessus (95.0%)	Mycobacteroides abscessus (100%)
ERR3198389	PRJEB31559	SAMEA5396681	NA	Spain	2009	NA	NA	100.62	55	5298454	2816	4184	Mycobacteroides abscessus (80.21%)	Mycobacteroides abscessus (85.45%)	Mycobacteroides abscessus (100%)
ERR3198390	PRJEB31559	SAMEA5396682	NA	Spain	2012	NA	NA	75.51	76	5478855	2819	4224	Mycobacteroides abscessus (64.93%)	Mycobacteroides abscessus (82.89%)	Mycobacteroides abscessus (100%)
ERR3198391	PRJEB31559	SAMEA5396683	NA	Spain	2012	NA	NA	97.45	35	4926213	2817	4159	Mycobacteroides abscessus (86.37%)	Mycobacteroides abscessus (88.57%)	Mycobacteroides abscessus (100%)
ERR3198392	PRJEB31559	SAMEA5396684	NA	Spain	2013	NA	NA	80.97	81	5091143	2810	4346	Mycobacteroides abscessus (79.69%)	Mycobacteroides abscessus (92.59%)	Mycobacteroides abscessus (100%)
ERR3198393	PRJEB31559	SAMEA5396685	NA	Spain	2013	NA	NA	93.49	57	5013139	2818	4160	Mycobacteroides abscessus (85.06%)	Mycobacteroides abscessus (92.98%)	Mycobacteroides abscessus (100%)
ERR3198394	PRJEB31559	SAMEA5396686	NA	Spain	2013	NA	NA	55.65	98	4987189	2798	4130	Mycobacteroides abscessus (85.68%)	Mycobacteroides abscessus (93.88%)	Mycobacteroides abscessus (100%)
ERR3198395	PRJEB31559	SAMEA5396687	NA	Spain	2013	NA	NA	84.48	65	5433751	2819	4420	Mycobacteroides abscessus (81.66%)	Mycobacteroides abscessus (89.23%)	Mycobacteroides abscessus (100%)
ERR3198396	PRJEB31559	SAMEA5396688	NA	United Kingdom	2004	NA	NA	30.24	29	5028349	2819	4151	Mycobacteroides abscessus (92.0%)	Mycobacteroides abscessus (89.66%)	Mycobacteroides abscessus (100%)
ERR3198397	PRJEB31559	SAMEA5396689	NA	United Kingdom	2008	NA	NA	36.65	10	5099217	2819	4189	Mycobacteroides abscessus (94.06%)	Mycobacteroides abscessus (100.0%)	Mycobacteroides abscessus (100%)
ERR3198398	PRJEB31559	SAMEA5396690	NA	United Kingdom	2012	NA	NA	29.4	13	4913670	2817	4349	Mycobacteroides abscessus (94.11%)	Mycobacteroides abscessus (100.0%)	Mycobacteroides abscessus (100%)
ERR3198399	PRJEB31559	SAMEA5396691	NA	United Kingdom	2005	NA	NA	39.3	13	5105508	2812	4128	Mycobacteroides abscessus (92.11%)	Mycobacteroides abscessus (84.62%)	Mycobacteroides abscessus (100%)
ERR3198400	PRJEB31559	SAMEA5396692	NA	United Kingdom	2006	NA	NA	29.55	29	5118805	2816	4362	Mycobacteroides abscessus (93.98%)	Mycobacteroides abscessus (93.1%)	Mycobacteroides abscessus (100%)
ERR3198401	PRJEB31559	SAMEA5396693	NA	United Kingdom	2009	NA	NA	26.38	38	5388723	2815	4334	Mycobacteroides abscessus (90.82%)	Mycobacteroides abscessus (89.47%)	Mycobacteroides abscessus (100%)
ERR3198402	PRJEB31559	SAMEA5396694	NA	United Kingdom	2008	NA	NA	30.47	20	5247653	2821	4611	Mycobacteroides abscessus (95.92%)	Mycobacteroides abscessus (100.0%)	Mycobacteroides abscessus (100%)
ERR3198403	PRJEB31559	SAMEA5396695	NA	United Kingdom	2007	NA	NA	36.21	9	5254430	2823	4621	Mycobacteroides abscessus (96.07%)	Mycobacteroides abscessus (100.0%)	Mycobacteroides abscessus (100%)
ERR3198404	PRJEB31559	SAMEA5396696	NA	United Kingdom	2010	NA	NA	37.8	10	5250082	2823	4618	Mycobacteroides abscessus (96.64%)	Mycobacteroides abscessus (100.0%)	Mycobacteroides abscessus (100%)
ERR3198405	PRJEB31559	SAMEA5396697	NA	United Kingdom	2012	NA	NA	28.86	23	5252628	2823	4613	Mycobacteroides abscessus (95.92%)	Mycobacteroides abscessus (100.0%)	Mycobacteroides abscessus (100%)
ERR3198406	PRJEB31559	SAMEA5396698	NA	United Kingdom	2007	NA	NA	39.1	10	5253274	2824	4620	Mycobacteroides abscessus (95.98%)	Mycobacteroides abscessus (100.0%)	Mycobacteroides abscessus (100%)
ERR3198407	PRJEB31559	SAMEA5396699	NA	United Kingdom	2009	NA	NA	36.82	22	5114668	2826	4307	Mycobacteroides abscessus (93.05%)	Mycobacteroides abscessus (95.45%)	Mycobacteroides abscessus (100%)
ERR3198408	PRJEB31559	SAMEA5396700	NA	United Kingdom	2009	NA	NA	35.04	42	5378441	2825	4324	Mycobacteroides abscessus (89.25%)	Mycobacteroides abscessus (88.1%)	Mycobacteroides abscessus (100%)
ERR3198409	PRJEB31559	SAMEA5396701	NA	United Kingdom	2009	NA	NA	32.43	17	5233146	2817	4682	Mycobacteroides abscessus (96.02%)	Mycobacteroides abscessus (100.0%)	Mycobacteroides abscessus (100%)
ERR3198410	PRJEB31559	SAMEA5396702	NA	United Kingdom	2009	NA	NA	37.88	9	4900768	2814	4215	Mycobacteroides abscessus (96.9%)	Mycobacteroides abscessus (100.0%)	Mycobacteroides abscessus (100%)
ERR3198411	PRJEB31559	SAMEA5396703	NA	United Kingdom	2011	NA	NA	36.15	8	4899815	2817	4217	Mycobacteroides abscessus (96.95%)	Mycobacteroides abscessus (100.0%)	Mycobacteroides abscessus (100%)
ERR3198412	PRJEB31559	SAMEA5396704	NA	United Kingdom	2009	NA	NA	31.14	32	4951278	2821	4349	Mycobacteroides abscessus (94.8%)	Mycobacteroides abscessus (84.38%)	Mycobacteroides abscessus (100%)
ERR3198413	PRJEB31559	SAMEA5396705	NA	United Kingdom	2010	NA	NA	36.36	52	5306774	2814	4333	Mycobacteroides abscessus (92.16%)	Mycobacteroides abscessus (92.31%)	Mycobacteroides abscessus (100%)
ERR3198414	PRJEB31559	SAMEA5396706	NA	United Kingdom	2011	NA	NA	44.0	15	5592529	2806	4092	Mycobacteroides abscessus (91.84%)	Mycobacteroides abscessus (100.0%)	Mycobacteroides abscessus (100%)
ERR3198415	PRJEB31559	SAMEA5396707	NA	United Kingdom	2009	NA	NA	29.45	26	5251849	2820	4706	Mycobacteroides abscessus (93.74%)	Mycobacteroides abscessus (76.92%)	Mycobacteroides abscessus (100%)
ERR3198416	PRJEB31559	SAMEA5396708	NA	United Kingdom	2012	NA	NA	35.58	3	4838170	2824	4279	Mycobacteroides abscessus (97.04%)	Mycobacteroides abscessus (100.0%)	Mycobacteroides abscessus (100%)
ERR3198417	PRJEB31559	SAMEA5396709	NA	United Kingdom	2013	NA	NA	42.92	30	5192258	2809	4665	Mycobacteroides abscessus (94.66%)	Mycobacteroides abscessus (96.67%)	Mycobacteroides abscessus (100%)
ERR3198418	PRJEB31559	SAMEA5396710	NA	United Kingdom	2014	NA	NA	174.02	41	5230624	2817	4673	Mycobacteroides abscessus (89.15%)	Mycobacteroides abscessus (97.56%)	Mycobacteroides abscessus (100%)
ERR3198419	PRJEB31559	SAMEA5396711	NA	United Kingdom	2014	NA	NA	95.71	67	5185949	2811	4666	Mycobacteroides abscessus (83.99%)	Mycobacteroides abscessus (98.51%)	Mycobacteroides abscessus (100%)
ERR3198420	PRJEB31559	SAMEA5396712	NA	United Kingdom	2015	NA	NA	40.76	29	5236522	2817	4676	Mycobacteroides abscessus (94.82%)	Mycobacteroides abscessus (96.55%)	Mycobacteroides abscessus (100%)
ERR3198421	PRJEB31559	SAMEA5396713	NA	United Kingdom	2012	NA	NA	145.21	56	5188160	2816	4667	Mycobacteroides abscessus (86.75%)	Mycobacteroides abscessus (98.21%)	Mycobacteroides abscessus (100%)
ERR3198422	PRJEB31559	SAMEA5396714	NA	United Kingdom	2014	NA	NA	169.66	79	5227735	2812	4643	Mycobacteroides abscessus (86.83%)	Mycobacteroides abscessus (100.0%)	Mycobacteroides abscessus (100%)
ERR3198423	PRJEB31559	SAMEA5396715	NA	United Kingdom	2014	NA	NA	42.72	92	5185663	2805	4653	Mycobacteroides abscessus (87.78%)	Mycobacteroides abscessus (98.91%)	Mycobacteroides abscessus (100%)
ERR3198424	PRJEB31559	SAMEA5396716	NA	United Kingdom	2014	NA	NA	162.9	45	5179098	2816	4666	Mycobacteroides abscessus (89.48%)	Mycobacteroides abscessus (97.78%)	Mycobacteroides abscessus (100%)
ERR3198425	PRJEB31559	SAMEA5396717	NA	United Kingdom	2012	NA	NA	32.86	29	5235797	2815	4674	Mycobacteroides abscessus (94.36%)	Mycobacteroides abscessus (96.55%)	Mycobacteroides abscessus (100%)
ERR3198426	PRJEB31559	SAMEA5396718	NA	United Kingdom	2014	NA	NA	37.65	38	5238199	2817	4675	Mycobacteroides abscessus (94.91%)	Mycobacteroides abscessus (97.37%)	Mycobacteroides abscessus (100%)
ERR3198427	PRJEB31559	SAMEA5396719	NA	United Kingdom	2013	NA	NA	55.85	7	4970994	2819	4342	Mycobacteroides abscessus (94.6%)	Mycobacteroides abscessus (85.71%)	Mycobacteroides abscessus (100%)
ERR3198428	PRJEB31559	SAMEA5396720	NA	United Kingdom	2014	NA	NA	66.63	75	5344523	2817	4674	Mycobacteroides abscessus (73.66%)	Mycobacteroides abscessus (97.33%)	Mycobacteroides abscessus (100%)
ERR3198429	PRJEB31559	SAMEA5396721	NA	United Kingdom	2015	NA	NA	67.74	61	5344300	2822	4683	Mycobacteroides abscessus (74.15%)	Mycobacteroides abscessus (93.44%)	Mycobacteroides abscessus (100%)
ERR3198430	PRJEB31559	SAMEA5396722	NA	United Kingdom	2014	NA	NA	63.02	79	5344692	2814	4672	Mycobacteroides abscessus (73.35%)	Mycobacteroides abscessus (97.47%)	Mycobacteroides abscessus (100%)
ERR3198431	PRJEB31559	SAMEA5396723	NA	United Kingdom	2015	NA	NA	91.33	54	5343345	2823	4684	Mycobacteroides abscessus (75.18%)	Mycobacteroides abscessus (98.15%)	Mycobacteroides abscessus (100%)
ERR3198432	PRJEB31559	SAMEA5396724	NA	United Kingdom	2014	NA	NA	35.32	24	5352175	2820	4688	Mycobacteroides abscessus (95.37%)	Mycobacteroides abscessus (91.67%)	Mycobacteroides abscessus (100%)
ERR3198433	PRJEB31559	SAMEA5396725	Final assembly with > 250 contigs	United Kingdom	2015	NA	NA	71.61	488	5412306	ND	ND	Mycobacteroides abscessus (75.1%)	Mycobacteroides abscessus (99.18%)	Mycobacteroides abscessus (100%)
ERR3198434	PRJEB31559	SAMEA5396726	NA	United Kingdom	2016	NA	NA	134.86	41	5344538	2817	4672	Mycobacteroides abscessus (89.48%)	Mycobacteroides abscessus (97.56%)	Mycobacteroides abscessus (100%)
ERR3198435	PRJEB31559	SAMEA5396727	NA	United Kingdom	2014	NA	NA	52.4	72	5344631	2819	4678	Mycobacteroides abscessus (72.47%)	Mycobacteroides abscessus (94.44%)	Mycobacteroides abscessus (100%)
ERR3198436	PRJEB31559	SAMEA5396728	NA	United Kingdom	2014	NA	NA	81.43	83	5345658	2817	4670	Mycobacteroides abscessus (79.27%)	Mycobacteroides abscessus (96.39%)	Mycobacteroides abscessus (100%)
ERR3198437	PRJEB31559	SAMEA5396729	NA	United Kingdom	2014	NA	NA	38.88	23	5352922	2823	4689	Mycobacteroides abscessus (95.33%)	Mycobacteroides abscessus (91.3%)	Mycobacteroides abscessus (100%)
ERR3198438	PRJEB31559	SAMEA5396730	NA	United Kingdom	2016	NA	NA	201.25	40	5134649	2823	4625	Mycobacteroides abscessus (90.58%)	Mycobacteroides abscessus (100.0%)	Mycobacteroides abscessus (100%)
ERR3198439	PRJEB31559	SAMEA5396731	NA	United Kingdom	2015	NA	NA	120.59	41	5134337	2821	4611	Mycobacteroides abscessus (90.53%)	Mycobacteroides abscessus (97.56%)	Mycobacteroides abscessus (100%)
ERR3198440	PRJEB31559	SAMEA5396732	NA	United Kingdom	2014	NA	NA	40.5	38	5236094	2815	4087	Mycobacteroides abscessus (89.83%)	Mycobacteroides abscessus (68.42%)	Mycobacteroides abscessus (100%)
ERR3198441	PRJEB31559	SAMEA5396733	NA	United Kingdom	2017	NA	NA	91.2	54	4827942	2819	4174	Mycobacteroides abscessus (81.11%)	Mycobacteroides abscessus (100.0%)	Mycobacteroides abscessus (100%)
ERR3198442	PRJEB31559	SAMEA5396734	NA	United Kingdom	2017	NA	NA	80.91	51	4865043	2819	4177	Mycobacteroides abscessus (79.58%)	Mycobacteroides abscessus (96.08%)	Mycobacteroides abscessus (100%)
ERR3198443	PRJEB31559	SAMEA5396735	NA	United Kingdom	2017	NA	NA	107.41	62	4866962	2817	4174	Mycobacteroides abscessus (78.98%)	Mycobacteroides abscessus (98.39%)	Mycobacteroides abscessus (100%)
ERR3198444	PRJEB31559	SAMEA5396736	NA	United Kingdom	2017	NA	NA	51.89	71	4852976	2809	4161	Mycobacteroides abscessus (77.97%)	Mycobacteroides abscessus (95.77%)	Mycobacteroides abscessus (100%)
ERR3198445	PRJEB31559	SAMEA5396737	NA	United Kingdom	2017	NA	NA	58.21	91	4866763	2812	4160	Mycobacteroides abscessus (78.26%)	Mycobacteroides abscessus (98.9%)	Mycobacteroides abscessus (100%)
ERR3198446	PRJEB31559	SAMEA5396738	NA	United Kingdom	2014	NA	NA	87.4	51	4865420	2819	4176	Mycobacteroides abscessus (77.31%)	Mycobacteroides abscessus (100.0%)	Mycobacteroides abscessus (100%)
ERR3198447	PRJEB31559	SAMEA5396739	NA	United Kingdom	2017	NA	NA	45.73	20	4869827	2817	4177	Mycobacteroides abscessus (95.78%)	Mycobacteroides abscessus (95.0%)	Mycobacteroides abscessus (100%)
ERR3198448	PRJEB31559	SAMEA5396740	NA	United Kingdom	2017	NA	NA	77.83	73	4853899	2809	4155	Mycobacteroides abscessus (79.31%)	Mycobacteroides abscessus (100.0%)	Mycobacteroides abscessus (100%)
ERR3198449	PRJEB31559	SAMEA5396741	NA	United Kingdom	2017	NA	NA	70.65	54	4866071	2818	4175	Mycobacteroides abscessus (77.23%)	Mycobacteroides abscessus (100.0%)	Mycobacteroides abscessus (100%)
ERR3198450	PRJEB31559	SAMEA5396742	NA	United Kingdom	2015	NA	NA	193.78	49	5187731	2825	4318	Mycobacteroides abscessus (85.31%)	Mycobacteroides abscessus (95.92%)	Mycobacteroides abscessus (100%)
ERR3198451	PRJEB31559	SAMEA5396743	NA	United Kingdom	2015	NA	NA	192.3	55	5161735	2827	4319	Mycobacteroides abscessus (85.43%)	Mycobacteroides abscessus (96.36%)	Mycobacteroides abscessus (100%)
ERR3198452	PRJEB31559	SAMEA5396744	NA	United Kingdom	2015	NA	NA	151.08	72	5188890	2821	4311	Mycobacteroides abscessus (85.34%)	Mycobacteroides abscessus (97.22%)	Mycobacteroides abscessus (100%)
ERR3198453	PRJEB31559	SAMEA5396745	NA	United Kingdom	2015	NA	NA	47.52	32	5195346	2828	4327	Mycobacteroides abscessus (90.87%)	Mycobacteroides abscessus (90.62%)	Mycobacteroides abscessus (100%)
ERR3198454	PRJEB31559	SAMEA5396746	NA	United Kingdom	2015	NA	NA	43.67	37	5197193	2828	4327	Mycobacteroides abscessus (91.02%)	Mycobacteroides abscessus (91.89%)	Mycobacteroides abscessus (100%)
ERR3198455	PRJEB31559	SAMEA5396747	NA	United Kingdom	2015	NA	NA	173.4	62	5189337	2825	4317	Mycobacteroides abscessus (85.34%)	Mycobacteroides abscessus (95.16%)	Mycobacteroides abscessus (100%)
ERR3198456	PRJEB31559	SAMEA5396748	NA	United Kingdom	2015	NA	NA	45.59	38	5197267	2827	4321	Mycobacteroides abscessus (91.05%)	Mycobacteroides abscessus (92.11%)	Mycobacteroides abscessus (100%)
ERR3198457	PRJEB31559	SAMEA5396749	NA	United Kingdom	2015	NA	NA	44.69	38	5197025	2828	4324	Mycobacteroides abscessus (91.04%)	Mycobacteroides abscessus (92.11%)	Mycobacteroides abscessus (100%)
ERR3198458	PRJEB31559	SAMEA5396750	NA	United Kingdom	2015	NA	NA	193.96	53	5188610	2828	4319	Mycobacteroides abscessus (85.61%)	Mycobacteroides abscessus (96.23%)	Mycobacteroides abscessus (100%)
ERR3198459	PRJEB31559	SAMEA5396751	NA	United Kingdom	2015	NA	NA	45.99	34	5197592	2828	4327	Mycobacteroides abscessus (91.02%)	Mycobacteroides abscessus (91.18%)	Mycobacteroides abscessus (100%)
ERR3198460	PRJEB31559	SAMEA5396752	NA	United Kingdom	2015	NA	NA	183.21	63	5190726	2826	4315	Mycobacteroides abscessus (85.03%)	Mycobacteroides abscessus (96.83%)	Mycobacteroides abscessus (100%)
ERR3198461	PRJEB31559	SAMEA5396753	NA	United Kingdom	2015	NA	NA	197.41	50	5189844	2828	4323	Mycobacteroides abscessus (85.42%)	Mycobacteroides abscessus (94.0%)	Mycobacteroides abscessus (100%)
ERR3198462	PRJEB31559	SAMEA5396754	NA	United Kingdom	2015	NA	NA	42.19	28	5195313	2828	4328	Mycobacteroides abscessus (91.09%)	Mycobacteroides abscessus (89.29%)	Mycobacteroides abscessus (100%)
ERR3198463	PRJEB31559	SAMEA5396755	NA	United Kingdom	2015	NA	NA	195.94	41	5189624	2828	4324	Mycobacteroides abscessus (85.02%)	Mycobacteroides abscessus (95.12%)	Mycobacteroides abscessus (100%)
ERR3198464	PRJEB31559	SAMEA5396756	NA	United Kingdom	2015	NA	NA	148.11	84	5395538	2825	4345	Mycobacteroides abscessus (82.88%)	Mycobacteroides abscessus (92.86%)	Mycobacteroides abscessus (100%)
ERR3198465	PRJEB31559	SAMEA5396757	NA	United Kingdom	2015	NA	NA	161.01	81	5336880	2823	4307	Mycobacteroides abscessus (84.17%)	Mycobacteroides abscessus (92.59%)	Mycobacteroides abscessus (100%)
ERR3198466	PRJEB31559	SAMEA5396758	NA	United Kingdom	2015	NA	NA	158.6	92	5343374	2827	4337	Mycobacteroides abscessus (81.54%)	Mycobacteroides abscessus (93.48%)	Mycobacteroides abscessus (100%)
ERR3198467	PRJEB31559	SAMEA5396759	NA	United Kingdom	2015	NA	NA	190.02	60	5345745	2826	4363	Mycobacteroides abscessus (82.96%)	Mycobacteroides abscessus (91.67%)	Mycobacteroides abscessus (100%)
ERR3198468	PRJEB31559	SAMEA5396760	NA	United Kingdom	2015	NA	NA	32.11	59	5405296	2826	4363	Mycobacteroides abscessus (89.43%)	Mycobacteroides abscessus (89.83%)	Mycobacteroides abscessus (100%)
ERR3198469	PRJEB31559	SAMEA5396761	NA	United Kingdom	2015	NA	NA	155.52	77	5336370	2822	4304	Mycobacteroides abscessus (83.66%)	Mycobacteroides abscessus (92.21%)	Mycobacteroides abscessus (100%)
ERR3198470	PRJEB31559	SAMEA5396762	NA	United Kingdom	2015	NA	NA	141.32	54	5395529	2827	4360	Mycobacteroides abscessus (83.85%)	Mycobacteroides abscessus (92.59%)	Mycobacteroides abscessus (100%)
ERR3198471	PRJEB31559	SAMEA5396763	NA	United Kingdom	2015	NA	NA	39.08	50	5404191	2825	4361	Mycobacteroides abscessus (88.89%)	Mycobacteroides abscessus (90.0%)	Mycobacteroides abscessus (100%)
ERR3198472	PRJEB31559	SAMEA5396764	NA	United Kingdom	2015	NA	NA	39.46	46	5354219	2827	4367	Mycobacteroides abscessus (89.07%)	Mycobacteroides abscessus (86.96%)	Mycobacteroides abscessus (100%)
ERR3198473	PRJEB31559	SAMEA5396765	NA	United Kingdom	2015	NA	NA	158.23	53	5345531	2827	4366	Mycobacteroides abscessus (83.44%)	Mycobacteroides abscessus (90.57%)	Mycobacteroides abscessus (100%)
ERR3198474	PRJEB31559	SAMEA5396766	NA	United Kingdom	2015	NA	NA	166.25	68	5344642	2824	4357	Mycobacteroides abscessus (83.41%)	Mycobacteroides abscessus (92.65%)	Mycobacteroides abscessus (100%)
ERR3198475	PRJEB31559	SAMEA5396767	NA	United Kingdom	2015	NA	NA	132.45	65	5335576	2822	4309	Mycobacteroides abscessus (82.56%)	Mycobacteroides abscessus (93.85%)	Mycobacteroides abscessus (100%)
ERR3198476	PRJEB31559	SAMEA5396768	NA	United Kingdom	2015	NA	NA	163.04	85	5344367	2823	4336	Mycobacteroides abscessus (81.41%)	Mycobacteroides abscessus (96.47%)	Mycobacteroides abscessus (100%)
ERR3198477	PRJEB31559	SAMEA5396769	NA	United Kingdom	2015	NA	NA	143.57	60	5335480	2827	4318	Mycobacteroides abscessus (82.5%)	Mycobacteroides abscessus (95.0%)	Mycobacteroides abscessus (100%)
ERR3198478	PRJEB31559	SAMEA5396770	NA	United Kingdom	2015	NA	NA	155.58	79	5395971	2827	4353	Mycobacteroides abscessus (83.35%)	Mycobacteroides abscessus (92.41%)	Mycobacteroides abscessus (100%)
ERR3198479	PRJEB31559	SAMEA5396771	NA	United Kingdom	2015	NA	NA	41.15	43	5355000	2827	4368	Mycobacteroides abscessus (88.72%)	Mycobacteroides abscessus (86.05%)	Mycobacteroides abscessus (100%)
ERR3198480	PRJEB31559	SAMEA5396772	NA	United Kingdom	2015	NA	NA	47.28	45	5065235	2817	4381	Mycobacteroides abscessus (91.82%)	Mycobacteroides abscessus (88.89%)	Mycobacteroides abscessus (100%)
ERR3198481	PRJEB31559	SAMEA5396773	NA	United Kingdom	2015	NA	NA	29.53	57	5470831	2811	4303	Mycobacteroides abscessus (89.75%)	Mycobacteroides abscessus (91.23%)	Mycobacteroides abscessus (100%)
ERR3198482	PRJEB31559	SAMEA5396774	NA	United Kingdom	2017	NA	NA	94.46	37	4999624	2818	4173	Mycobacteroides abscessus (77.36%)	Mycobacteroides abscessus (91.89%)	Mycobacteroides abscessus (100%)
ERR3198483	PRJEB31559	SAMEA5396775	NA	United Kingdom	2017	NA	NA	80.71	28	4996578	2817	4173	Mycobacteroides abscessus (79.97%)	Mycobacteroides abscessus (96.43%)	Mycobacteroides abscessus (100%)
ERR3198484	PRJEB31559	SAMEA5396776	NA	United Kingdom	2017	NA	NA	118.34	28	4996880	2817	4170	Mycobacteroides abscessus (77.67%)	Mycobacteroides abscessus (100.0%)	Mycobacteroides abscessus (100%)
ERR3198485	PRJEB31559	SAMEA5396777	NA	United Kingdom	2017	NA	NA	93.3	28	4996066	2820	4176	Mycobacteroides abscessus (77.73%)	Mycobacteroides abscessus (100.0%)	Mycobacteroides abscessus (100%)
ERR3198486	PRJEB31559	SAMEA5396778	NA	United Kingdom	2017	NA	NA	63.26	40	4995457	2818	4173	Mycobacteroides abscessus (74.6%)	Mycobacteroides abscessus (97.5%)	Mycobacteroides abscessus (100%)
ERR3198487	PRJEB31559	SAMEA5396779	NA	United Kingdom	2017	NA	NA	103.67	31	4996315	2816	4174	Mycobacteroides abscessus (75.81%)	Mycobacteroides abscessus (100.0%)	Mycobacteroides abscessus (100%)
ERR3198488	PRJEB31559	SAMEA5396780	NA	United Kingdom	2017	NA	NA	150.04	26	4996814	2817	4175	Mycobacteroides abscessus (73.47%)	Mycobacteroides abscessus (96.15%)	Mycobacteroides abscessus (100%)
ERR3198489	PRJEB31559	SAMEA5396781	NA	United Kingdom	2017	NA	NA	127.71	29	4997175	2814	4173	Mycobacteroides abscessus (82.71%)	Mycobacteroides abscessus (100.0%)	Mycobacteroides abscessus (100%)
ERR3198490	PRJEB31559	SAMEA5396782	NA	United Kingdom	2017	NA	NA	24.98	77	4995090	2811	4152	Mycobacteroides abscessus (87.47%)	Mycobacteroides abscessus (96.1%)	Mycobacteroides abscessus (100%)
ERR3198491	PRJEB31559	SAMEA5396783	NA	United Kingdom	2017	NA	NA	141.33	26	4997511	2817	4169	Mycobacteroides abscessus (87.02%)	Mycobacteroides abscessus (96.15%)	Mycobacteroides abscessus (100%)
ERR3198492	PRJEB31559	SAMEA5396784	NA	United Kingdom	2015	NA	NA	44.16	19	5004343	2817	4174	Mycobacteroides abscessus (94.02%)	Mycobacteroides abscessus (84.21%)	Mycobacteroides abscessus (100%)
ERR3198493	PRJEB31559	SAMEA5396785	NA	United Kingdom	2017	NA	NA	186.0	16	4996854	2817	4173	Mycobacteroides abscessus (86.35%)	Mycobacteroides abscessus (100.0%)	Mycobacteroides abscessus (100%)
ERR3198494	PRJEB31559	SAMEA5396786	NA	United Kingdom	2017	NA	NA	157.87	20	4998060	2819	4174	Mycobacteroides abscessus (86.42%)	Mycobacteroides abscessus (100.0%)	Mycobacteroides abscessus (100%)
ERR3198495	PRJEB31559	SAMEA5396787	NA	United Kingdom	2017	NA	NA	64.83	55	4997968	2809	4159	Mycobacteroides abscessus (85.79%)	Mycobacteroides abscessus (100.0%)	Mycobacteroides abscessus (100%)
ERR3198496	PRJEB31559	SAMEA5396788	NA	United Kingdom	2017	NA	NA	192.01	13	4997973	2818	4171	Mycobacteroides abscessus (86.48%)	Mycobacteroides abscessus (100.0%)	Mycobacteroides abscessus (100%)
ERR3198497	PRJEB31559	SAMEA5396789	NA	United Kingdom	2017	NA	NA	52.33	50	4995420	2815	4166	Mycobacteroides abscessus (74.6%)	Mycobacteroides abscessus (100.0%)	Mycobacteroides abscessus (100%)
ERR3198498	PRJEB31559	SAMEA5396790	NA	United Kingdom	2016	NA	NA	116.95	84	5208518	2820	4656	Mycobacteroides abscessus (87.63%)	Mycobacteroides abscessus (98.81%)	Mycobacteroides abscessus (100%)
ERR3198499	PRJEB31559	SAMEA5396791	NA	United Kingdom	2014	NA	NA	41.11	16	5215654	2823	4699	Mycobacteroides abscessus (94.69%)	Mycobacteroides abscessus (87.5%)	Mycobacteroides abscessus (100%)
ERR3198500	PRJEB31559	SAMEA5396792	NA	United Kingdom	2016	NA	NA	120.8	68	5209962	2824	4671	Mycobacteroides abscessus (89.13%)	Mycobacteroides abscessus (98.53%)	Mycobacteroides abscessus (100%)
ERR3198501	PRJEB31559	SAMEA5396793	NA	United Kingdom	2017	NA	NA	152.82	18	4848369	2818	4203	Mycobacteroides abscessus (91.43%)	Mycobacteroides abscessus (100.0%)	Mycobacteroides abscessus (100%)
ERR3198502	PRJEB31559	SAMEA5396794	NA	United Kingdom	2017	NA	NA	66.98	50	4847483	2817	4196	Mycobacteroides abscessus (78.22%)	Mycobacteroides abscessus (98.0%)	Mycobacteroides abscessus (100%)
ERR3198503	PRJEB31559	SAMEA5396795	NA	United Kingdom	2009	NA	NA	35.46	2	4869289	2818	4176	Mycobacteroides abscessus (98.72%)	Mycobacteroides abscessus (100.0%)	Mycobacteroides abscessus (100%)
ERR3198504	PRJEB31559	SAMEA5396796	NA	United Kingdom	2007	NA	NA	40.35	21	5084482	2802	4315	Mycobacteroides abscessus (95.03%)	Mycobacteroides abscessus (95.24%)	Mycobacteroides abscessus (100%)
ERR3198505	PRJEB31559	SAMEA5396797	NA	United Kingdom	2009	NA	NA	41.52	72	5159079	2825	4298	Mycobacteroides abscessus (90.58%)	Mycobacteroides abscessus (86.11%)	Mycobacteroides abscessus (100%)
ERR3198506	PRJEB31559	SAMEA5396798	NA	United Kingdom	2012	NA	NA	33.03	122	5114096	2820	4257	Mycobacteroides abscessus (91.15%)	Mycobacteroides abscessus (92.62%)	Mycobacteroides abscessus (100%)
ERR3198507	PRJEB31559	SAMEA5396799	NA	United Kingdom	2009	NA	NA	25.98	24	5216189	2827	4327	Mycobacteroides abscessus (89.69%)	Mycobacteroides abscessus (91.67%)	Mycobacteroides abscessus (100%)
ERR330751	PRJEB2779	SAMEA2071132	NA	United Kingdom	2015	abscessus	DCC2	52.93	46	5228368	2825	4323	Mycobacteroides abscessus (79.85%)	Mycobacteroides abscessus (91.3%)	Mycobacteroides abscessus (100%)
ERR330752	PRJEB2779	SAMEA2070152	NA	United Kingdom	2015	abscessus	Non-DCC	48.7	40	4990023	2815	4339	Mycobacteroides abscessus (79.06%)	Mycobacteroides abscessus (90.0%)	Mycobacteroides abscessus (100%)
ERR330753	PRJEB2779	SAMEA2070587	NA	Unknown	Unknown	NA	NA	105.47	21	5273293	2822	4691	Mycobacteroides abscessus (83.45%)	Mycobacteroides abscessus (76.19%)	Mycobacteroides abscessus (100%)
ERR330754	PRJEB2779	SAMEA1966176	Duplicate Sample	United Kingdom	2015	abscessus	Non-DCC	60.29	33	5033107	ND	ND	Mycobacteroides abscessus (84.63%)	Mycobacteroides abscessus (96.97%)	Mycobacteroides abscessus (100%)
ERR330755	PRJEB2779	SAMEA2070153	NA	United Kingdom	2015	abscessus	Non-DCC	57.0	70	5372273	2814	4331	Mycobacteroides abscessus (79.06%)	Mycobacteroides abscessus (92.86%)	Mycobacteroides abscessus (100%)
ERR330756	PRJEB2779	SAMEA2070588	Duplicate Sample	United Kingdom	2015	massiliense	Non-DCC	94.79	28	4981663	ND	ND	Mycobacteroides abscessus (80.11%)	Mycobacteroides abscessus (92.86%)	Mycobacteroides abscessus (100%)
ERR330757	PRJEB2779	SAMEA2071133	Duplicate Sample	United Kingdom	2015	abscessus	DCC2	65.75	47	5203870	ND	ND	Mycobacteroides abscessus (79.18%)	Mycobacteroides abscessus (91.49%)	Mycobacteroides abscessus (100%)
ERR330758	PRJEB2779	SAMEA2070154	Duplicate Sample	United Kingdom	2015	abscessus	DCC1	57.43	25	5258145	ND	ND	Mycobacteroides abscessus (84.09%)	Mycobacteroides abscessus (96.0%)	Mycobacteroides abscessus (100%)
ERR330759	PRJEB2779	SAMEA2070589	NA	United Kingdom	2015	abscessus	DCC2	71.59	39	5230176	2826	4327	Mycobacteroides abscessus (79.63%)	Mycobacteroides abscessus (92.31%)	Mycobacteroides abscessus (100%)
ERR330760	PRJEB2779	SAMEA2071134	NA	United Kingdom	2015	abscessus	DCC1	68.64	24	5073805	2825	4720	Mycobacteroides abscessus (85.76%)	Mycobacteroides abscessus (95.83%)	Mycobacteroides abscessus (100%)
ERR330761	PRJEB2779	SAMEA2070155	Duplicate Sample	United Kingdom	2015	abscessus	DCC2	61.89	40	5129506	ND	ND	Mycobacteroides abscessus (81.14%)	Mycobacteroides abscessus (97.5%)	Mycobacteroides abscessus (100%)
ERR330762	PRJEB2779	SAMEA2070590	NA	United Kingdom	2015	massiliense	Non-DCC	56.08	24	4980552	2822	4120	Mycobacteroides abscessus (79.38%)	Mycobacteroides abscessus (95.83%)	Mycobacteroides abscessus (100%)
ERR330763	PRJEB2779	SAMEA2071135	Duplicate Sample	United Kingdom	2015	abscessus	Non-DCC	54.52	58	5248476	ND	ND	Mycobacteroides abscessus (78.54%)	Mycobacteroides abscessus (91.38%)	Mycobacteroides abscessus (100%)
ERR330764	PRJEB2779	SAMEA1973643	Duplicate Sample	United Kingdom	2015	abscessus	DCC1	83.94	25	5131108	ND	ND	Mycobacteroides abscessus (84.67%)	Mycobacteroides abscessus (96.0%)	Mycobacteroides abscessus (100%)
ERR330765	PRJEB2779	SAMEA2070591	NA	United Kingdom	2015	abscessus	Non-DCC	65.78	34	5033376	2812	4305	Mycobacteroides abscessus (85.13%)	Mycobacteroides abscessus (100.0%)	Mycobacteroides abscessus (100%)
ERR330766	PRJEB2779	SAMEA2071136	NA	United Kingdom	2015	abscessus	Non-DCC	80.82	43	5184094	2813	4403	Mycobacteroides abscessus (81.14%)	Mycobacteroides abscessus (69.77%)	Mycobacteroides abscessus (100%)
ERR330767	PRJEB2779	SAMEA2070156	NA	United Kingdom	2015	bolletii	Non-DCC	82.77	100	5549097	2823	4226	Mycobacteroides abscessus (75.64%)	Mycobacteroides abscessus (81.0%)	Mycobacteroides abscessus (100%)
ERR330768	PRJEB2779	SAMEA2070592	NA	United Kingdom	2015	abscessus	DCC1	87.66	22	5028574	2824	4621	Mycobacteroides abscessus (85.17%)	Mycobacteroides abscessus (86.36%)	Mycobacteroides abscessus (100%)
ERR330769	PRJEB2779	SAMEA1965061	NA	United Kingdom	2011	abscessus	Non-DCC	99.4	35	5080994	2817	4333	Mycobacteroides abscessus (79.74%)	Mycobacteroides abscessus (91.43%)	Mycobacteroides abscessus (100%)
ERR330770	PRJEB2779	SAMEA2070157	NA	United Kingdom	2011	abscessus	Non-DCC	95.62	19	4916807	2814	4365	Mycobacteroides abscessus (81.73%)	Mycobacteroides abscessus (89.47%)	Mycobacteroides abscessus (100%)
ERR330771	PRJEB2779	SAMEA2070593	NA	United Kingdom	2011	abscessus	DCC2	59.59	56	5232795	2828	4326	Mycobacteroides abscessus (78.5%)	Mycobacteroides abscessus (91.07%)	Mycobacteroides abscessus (100%)
ERR330772	PRJEB2779	SAMEA2071181	Duplicate Sample	United Kingdom	2011	abscessus	DCC2	67.47	100	5748125	ND	ND	Mycobacteroides abscessus (75.15%)	Mycobacteroides abscessus (90.0%)	Mycobacteroides abscessus (100%)
ERR330773	PRJEB2779	SAMEA2070158	Duplicate Sample	United Kingdom	2011	abscessus	DCC2	61.01	61	5231415	ND	ND	Mycobacteroides abscessus (78.61%)	Mycobacteroides abscessus (91.8%)	Mycobacteroides abscessus (100%)
ERR330774	PRJEB2779	SAMEA2070594	Duplicate Sample	United Kingdom	2011	abscessus	Non-DCC	72.68	71	5345421	ND	ND	Mycobacteroides abscessus (79.99%)	Mycobacteroides abscessus (88.73%)	Mycobacteroides abscessus (100%)
ERR330775	PRJEB2779	SAMEA2071182	NA	United Kingdom	2011	abscessus	Non-DCC	76.8	40	5067758	2813	4347	Mycobacteroides abscessus (81.13%)	Mycobacteroides abscessus (92.5%)	Mycobacteroides abscessus (100%)
ERR330776	PRJEB2779	SAMEA2070159	NA	United Kingdom	2011	massiliense	DCC3b	52.83	22	5038010	2818	4217	Mycobacteroides abscessus (77.29%)	Mycobacteroides abscessus (81.82%)	Mycobacteroides abscessus (100%)
ERR330777	PRJEB2779	SAMEA1973559	NA	Unknown	Unknown	NA	NA	65.36	20	4918943	2814	4362	Mycobacteroides abscessus (80.13%)	Mycobacteroides abscessus (85.0%)	Mycobacteroides abscessus (100%)
ERR330778	PRJEB2779	SAMEA2071183	NA	United Kingdom	2011	abscessus	Non-DCC	57.27	92	5431334	2814	4328	Mycobacteroides abscessus (75.87%)	Mycobacteroides abscessus (92.39%)	Mycobacteroides abscessus (100%)
ERR330779	PRJEB2779	SAMEA2070160	NA	Unknown	Unknown	NA	NA	51.42	34	5177618	2820	4462	Mycobacteroides abscessus (83.17%)	Mycobacteroides abscessus (91.18%)	Mycobacteroides abscessus (100%)
ERR330780	PRJEB2779	SAMEA2070595	NA	United Kingdom	2012	abscessus	Non-DCC	75.57	45	5369515	2816	4338	Mycobacteroides abscessus (79.21%)	Mycobacteroides abscessus (91.11%)	Mycobacteroides abscessus (100%)
ERR330781	PRJEB2779	SAMEA2071184	Duplicate Sample	United Kingdom	2012	abscessus	Non-DCC	76.16	29	5035385	ND	ND	Mycobacteroides abscessus (79.08%)	Mycobacteroides abscessus (89.66%)	Mycobacteroides abscessus (100%)
ERR330782	PRJEB2779	SAMEA2070161	Duplicate Sample	United Kingdom	2012	abscessus	Non-DCC	69.2	71	5571645	ND	ND	Mycobacteroides abscessus (74.79%)	Mycobacteroides abscessus (90.14%)	Mycobacteroides abscessus (100%)
ERR330783	PRJEB2779	SAMEA2070596	NA	United Kingdom	2011	abscessus	Non-DCC	77.93	67	5606962	2814	4332	Mycobacteroides abscessus (76.41%)	Mycobacteroides abscessus (86.57%)	Mycobacteroides abscessus (100%)
ERR330784	PRJEB2779	SAMEA2071185	Duplicate Sample	United Kingdom	2011	abscessus	Non-DCC	66.47	80	5605383	ND	ND	Mycobacteroides abscessus (76.53%)	Mycobacteroides abscessus (86.25%)	Mycobacteroides abscessus (100%)
ERR330785	PRJEB2779	SAMEA2070162	NA	United Kingdom	2010	abscessus	Non-DCC	50.89	65	5607646	2816	4336	Mycobacteroides abscessus (76.57%)	Mycobacteroides abscessus (86.15%)	Mycobacteroides abscessus (100%)
ERR330786	PRJEB2779	SAMEA2070597	NA	United Kingdom	2011	bolletii	Non-DCC	57.31	19	4914167	2825	4222	Mycobacteroides abscessus (82.97%)	Mycobacteroides abscessus (94.74%)	Mycobacteroides abscessus (100%)
ERR330787	PRJEB2779	SAMEA2071186	NA	United Kingdom	2011	bolletii	Non-DCC	78.16	13	4914965	2825	4222	Mycobacteroides abscessus (83.07%)	Mycobacteroides abscessus (92.31%)	Mycobacteroides abscessus (100%)
ERR330788	PRJEB2779	SAMEA2070163	Duplicate Sample	United Kingdom	2011	abscessus	DCC2	77.16	48	5381770	ND	ND	Mycobacteroides abscessus (78.31%)	Mycobacteroides abscessus (91.67%)	Mycobacteroides abscessus (100%)
ERR330789	PRJEB2779	SAMEA2070598	Duplicate Sample	United Kingdom	2011	abscessus	DCC2	62.29	59	5381510	ND	ND	Mycobacteroides abscessus (78.25%)	Mycobacteroides abscessus (93.22%)	Mycobacteroides abscessus (100%)
ERR330790	PRJEB2779	SAMEA2071187	Duplicate Sample	United Kingdom	2011	abscessus	DCC2	60.87	58	5381121	ND	ND	Mycobacteroides abscessus (78.29%)	Mycobacteroides abscessus (89.66%)	Mycobacteroides abscessus (100%)
ERR330791	PRJEB2779	SAMEA2070164	NA	United Kingdom	2011	NA	NA	74.44	60	5381393	2828	4325	Mycobacteroides abscessus (77.72%)	Mycobacteroides abscessus (90.0%)	Mycobacteroides abscessus (100%)
ERR330792	PRJEB2779	SAMEA2070599	Final assembly contaminated	United Kingdom	2011	NA	NA	63.48	60	6627596	ND	ND	Mycobacteroides abscessus (70.72%)	Mycobacteroides abscessus (68.33%)	Mycobacteroides abscessus (72%) / Other (28%)
ERR330793	PRJEB2779	SAMEA2071188	NA	United Kingdom	2011	abscessus	Non-DCC	62.99	62	4968710	2818	4367	Mycobacteroides abscessus (82.45%)	Mycobacteroides abscessus (90.32%)	Mycobacteroides abscessus (100%)
ERR330794	PRJEB2779	SAMEA2070165	Duplicate Sample	United Kingdom	2011	abscessus	Non-DCC	77.45	58	4968831	ND	ND	Mycobacteroides abscessus (82.28%)	Mycobacteroides abscessus (91.38%)	Mycobacteroides abscessus (100%)
ERR330795	PRJEB2779	SAMEA2070600	NA	United Kingdom	2011	abscessus	Non-DCC	71.4	58	4968989	2818	4366	Mycobacteroides abscessus (82.27%)	Mycobacteroides abscessus (91.38%)	Mycobacteroides abscessus (100%)
ERR330796	PRJEB2779	SAMEA2071189	NA	United Kingdom	2011	abscessus	DCC1	66.67	27	5231176	2817	4680	Mycobacteroides abscessus (83.27%)	Mycobacteroides abscessus (100.0%)	Mycobacteroides abscessus (100%)
ERR330797	PRJEB2779	SAMEA2070166	Duplicate Sample	United Kingdom	2011	abscessus	DCC1	73.57	38	5235998	ND	ND	Mycobacteroides abscessus (83.48%)	Mycobacteroides abscessus (97.37%)	Mycobacteroides abscessus (100%)
ERR330798	PRJEB2779	SAMEA2070695	NA	Unknown	Unknown	NA	NA	62.87	32	5231039	2817	4682	Mycobacteroides abscessus (82.9%)	Mycobacteroides abscessus (96.88%)	Mycobacteroides abscessus (100%)
ERR330799	PRJEB2779	SAMEA2071190	Duplicate Sample	United Kingdom	2011	abscessus	DCC1	80.41	37	5232785	ND	ND	Mycobacteroides abscessus (82.99%)	Mycobacteroides abscessus (91.89%)	Mycobacteroides abscessus (100%)
ERR330800	PRJEB2779	SAMEA2070167	NA	United Kingdom	2011	abscessus	DCC1	59.81	32	5231564	2816	4677	Mycobacteroides abscessus (83.46%)	Mycobacteroides abscessus (96.88%)	Mycobacteroides abscessus (100%)
ERR330801	PRJEB2779	SAMEA2070696	NA	United Kingdom	2011	abscessus	DCC1	51.11	27	5230930	2817	4678	Mycobacteroides abscessus (83.11%)	Mycobacteroides abscessus (96.3%)	Mycobacteroides abscessus (100%)
ERR330802	PRJEB2779	SAMEA2071191	NA	United Kingdom	2010	abscessus	DCC1	54.72	25	5230589	2817	4680	Mycobacteroides abscessus (82.67%)	Mycobacteroides abscessus (96.0%)	Mycobacteroides abscessus (100%)
ERR330803	PRJEB2779	SAMEA2070285	NA	United Kingdom	2010	abscessus	DCC1	55.89	29	5232550	2817	4681	Mycobacteroides abscessus (82.61%)	Mycobacteroides abscessus (89.66%)	Mycobacteroides abscessus (100%)
ERR330804	PRJEB2779	SAMEA2070697	NA	United Kingdom	2011	abscessus	DCC1	69.03	30	5180322	2816	4675	Mycobacteroides abscessus (83.87%)	Mycobacteroides abscessus (100.0%)	Mycobacteroides abscessus (100%)
ERR330805	PRJEB2779	SAMEA2071192	NA	United Kingdom	2011	abscessus	DCC1	53.54	41	5181870	2816	4675	Mycobacteroides abscessus (81.89%)	Mycobacteroides abscessus (90.24%)	Mycobacteroides abscessus (100%)
ERR330806	PRJEB2779	SAMEA2070286	NA	United Kingdom	2011	abscessus	DCC1	63.62	34	5181732	2817	4676	Mycobacteroides abscessus (83.16%)	Mycobacteroides abscessus (94.12%)	Mycobacteroides abscessus (100%)
ERR330807	PRJEB2779	SAMEA2070698	Final assembly contaminated	United Kingdom	2011	NA	NA	57.51	44	6922101	ND	ND	Mycobacteroides abscessus (40.85%)	Mycobacteroides abscessus (68.18%)	Mycobacteroides abscessus (69%) / Other (31%)
ERR330808	PRJEB2779	SAMEA2071193	Duplicate Sample	United Kingdom	2011	massiliense	Non-DCC	90.51	41	5004386	ND	ND	Mycobacteroides abscessus (81.79%)	Mycobacteroides abscessus (97.56%)	Mycobacteroides abscessus (100%)
ERR330809	PRJEB2779	SAMEA2070287	NA	United Kingdom	2009	massiliense	Non-DCC	97.83	19	5024002	2813	4132	Mycobacteroides abscessus (81.98%)	Mycobacteroides abscessus (94.74%)	Mycobacteroides abscessus (100%)
ERR330810	PRJEB2779	SAMEA2070699	Duplicate Sample	United Kingdom	2011	massiliense	Non-DCC	95.5	19	5002864	ND	ND	Mycobacteroides abscessus (82.13%)	Mycobacteroides abscessus (100.0%)	Mycobacteroides abscessus (100%)
ERR330811	PRJEB2779	SAMEA2071194	NA	United Kingdom	2011	abscessus	DCC4	54.78	16	4913616	2816	4351	Mycobacteroides abscessus (80.73%)	Mycobacteroides abscessus (93.75%)	Mycobacteroides abscessus (100%)
ERR330812	PRJEB2779	SAMEA2070288	Duplicate Sample	United Kingdom	2011	abscessus	DCC1	83.01	32	5176847	ND	ND	Mycobacteroides abscessus (82.74%)	Mycobacteroides abscessus (90.62%)	Mycobacteroides abscessus (100%)
ERR330813	PRJEB2779	SAMEA2070700	Duplicate Sample	United Kingdom	2011	abscessus	DCC1	99.4	41	5176796	ND	ND	Mycobacteroides abscessus (82.42%)	Mycobacteroides abscessus (92.68%)	Mycobacteroides abscessus (100%)
ERR330814	PRJEB2779	SAMEA1964620	Duplicate Sample	United Kingdom	2011	abscessus	DCC1	95.72	31	5175419	ND	ND	Mycobacteroides abscessus (82.26%)	Mycobacteroides abscessus (83.87%)	Mycobacteroides abscessus (100%)
ERR330815	PRJEB2779	SAMEA2070289	NA	United Kingdom	2011	abscessus	DCC1	76.3	22	5176740	2826	4704	Mycobacteroides abscessus (82.42%)	Mycobacteroides abscessus (81.82%)	Mycobacteroides abscessus (100%)
ERR330816	PRJEB2779	SAMEA1965955	NA	United Kingdom	2011	abscessus	DCC1	79.68	32	5175763	2826	4704	Mycobacteroides abscessus (82.71%)	Mycobacteroides abscessus (90.62%)	Mycobacteroides abscessus (100%)
ERR330817	PRJEB2779	SAMEA2071195	NA	United Kingdom	2011	abscessus	DCC1	110.15	27	5176159	2824	4702	Mycobacteroides abscessus (82.44%)	Mycobacteroides abscessus (85.19%)	Mycobacteroides abscessus (100%)
ERR330818	PRJEB2779	SAMEA2070290	Duplicate Sample	United Kingdom	2011	abscessus	DCC1	53.28	30	5175566	ND	ND	Mycobacteroides abscessus (81.92%)	Mycobacteroides abscessus (86.67%)	Mycobacteroides abscessus (100%)
ERR330819	PRJEB2779	SAMEA2070701	Duplicate Sample	United Kingdom	2011	abscessus	DCC1	89.74	22	5176567	ND	ND	Mycobacteroides abscessus (82.98%)	Mycobacteroides abscessus (90.91%)	Mycobacteroides abscessus (100%)
ERR330820	PRJEB2779	SAMEA2071196	NA	United Kingdom	2011	abscessus	DCC1	65.49	24	5175954	2825	4703	Mycobacteroides abscessus (82.13%)	Mycobacteroides abscessus (83.33%)	Mycobacteroides abscessus (100%)
ERR330821	PRJEB2779	SAMEA2070291	Duplicate Sample	United Kingdom	2011	abscessus	DCC1	86.34	30	5176115	ND	ND	Mycobacteroides abscessus (82.37%)	Mycobacteroides abscessus (90.0%)	Mycobacteroides abscessus (100%)
ERR330822	PRJEB2779	SAMEA2070702	NA	United Kingdom	2011	abscessus	DCC1	78.01	33	5229436	2816	4676	Mycobacteroides abscessus (83.03%)	Mycobacteroides abscessus (93.94%)	Mycobacteroides abscessus (100%)
ERR330823	PRJEB2779	SAMEA2071197	NA	United Kingdom	2010	abscessus	DCC1	82.76	22	5228384	2817	4680	Mycobacteroides abscessus (83.25%)	Mycobacteroides abscessus (100.0%)	Mycobacteroides abscessus (100%)
ERR330824	PRJEB2779	SAMEA2070292	NA	United Kingdom	2009	abscessus	Non-DCC	80.71	18	5002512	2821	4287	Mycobacteroides abscessus (80.09%)	Mycobacteroides abscessus (88.89%)	Mycobacteroides abscessus (100%)
ERR330825	PRJEB2779	SAMEA2070703	Duplicate Sample	United Kingdom	2008	massiliense	Non-DCC	65.77	25	5135656	ND	ND	Mycobacteroides abscessus (80.24%)	Mycobacteroides abscessus (80.0%)	Mycobacteroides abscessus (100%)
ERR330826	PRJEB2779	SAMEA2071198	NA	United Kingdom	2009	massiliense	DCC3a	65.06	53	5364010	2817	4188	Mycobacteroides abscessus (83.4%)	Mycobacteroides abscessus (98.11%)	Mycobacteroides abscessus (100%)
ERR330827	PRJEB2779	SAMEA2070293	Duplicate Sample	United Kingdom	2010	abscessus	DCC4	65.74	21	4913835	ND	ND	Mycobacteroides abscessus (81.35%)	Mycobacteroides abscessus (95.24%)	Mycobacteroides abscessus (100%)
ERR330828	PRJEB2779	SAMEA2070704	NA	United Kingdom	2010	abscessus	DCC4	70.15	14	4914533	2817	4353	Mycobacteroides abscessus (81.19%)	Mycobacteroides abscessus (92.86%)	Mycobacteroides abscessus (100%)
ERR330829	PRJEB2779	SAMEA2071199	NA	United Kingdom	2010	abscessus	DCC4	95.41	14	4914433	2817	4353	Mycobacteroides abscessus (81.37%)	Mycobacteroides abscessus (92.86%)	Mycobacteroides abscessus (100%)
ERR330830	PRJEB2779	SAMEA2070294	Final assembly not MABC	Unknown	Unknown	NA	NA	74.09	26	5353352	ND	ND	Mycobacteroides chelonae (13.03%)	Mycobacteroides chelonae (57.69%)	Mycobacteroides chelonae (100%)
ERR330831	PRJEB2779	SAMEA2070705	Final assembly not MABC	Unknown	Unknown	NA	NA	96.98	43	5103840	ND	ND	Mycobacteroides chelonae (8.6%)	Mycobacteroides chelonae (27.91%)	Mycobacteroides chelonae (100%)
ERR330832	PRJEB2779	SAMEA2071200	Final assembly not MABC	Unknown	Unknown	NA	NA	85.07	41	5068822	ND	ND	Mycobacteroides chelonae (13.87%)	Mycobacteroides chelonae (31.71%)	Mycobacteroides chelonae (100%)
ERR330833	PRJEB2779	SAMEA2070295	Final assembly not MABC	Unknown	Unknown	NA	NA	75.84	27	5174054	ND	ND	Mycobacteroides chelonae (13.13%)	Mycobacteroides chelonae (55.56%)	Mycobacteroides chelonae (100%)
ERR330834	PRJEB2779	SAMEA2070706	Duplicate Sample	United Kingdom	2012	massiliense	DCC7	81.99	16	4874642	ND	ND	Mycobacteroides abscessus (84.03%)	Mycobacteroides abscessus (87.5%)	Mycobacteroides abscessus (100%)
ERR330835	PRJEB2779	SAMEA2071201	Duplicate Sample	Ireland	2015	abscessus	Non-DCC	64.1	16	4873695	ND	ND	Mycobacteroides abscessus (82.29%)	Mycobacteroides abscessus (100.0%)	Mycobacteroides abscessus (100%)
ERR330836	PRJEB2779	SAMEA2070831	Duplicate Sample	United Kingdom	2001	bolletii	Non-DCC	97.03	25	5018595	ND	ND	Mycobacteroides abscessus (79.46%)	Mycobacteroides abscessus (100.0%)	Mycobacteroides abscessus (100%)
ERR330837	PRJEB2779	SAMEA2071282	NA	United Kingdom	2001	abscessus	Non-DCC	105.06	37	5155649	2811	4335	Mycobacteroides abscessus (79.22%)	Mycobacteroides abscessus (97.3%)	Mycobacteroides abscessus (100%)
ERR330838	PRJEB2779	SAMEA2070426	Duplicate Sample	United Kingdom	2001	abscessus	DCC2	90.09	48	5262326	ND	ND	Mycobacteroides abscessus (77.77%)	Mycobacteroides abscessus (91.67%)	Mycobacteroides abscessus (100%)
ERR330839	PRJEB2779	SAMEA2070832	Duplicate Sample	United Kingdom	2001	bolletii	Non-DCC	90.06	41	4988808	ND	ND	Mycobacteroides abscessus (71.06%)	Mycobacteroides abscessus (92.68%)	Mycobacteroides abscessus (100%)
ERR330840	PRJEB2779	SAMEA2071283	Duplicate Sample	United Kingdom	2001	abscessus	Non-DCC	85.01	40	5135831	ND	ND	Mycobacteroides abscessus (78.28%)	Mycobacteroides abscessus (80.0%)	Mycobacteroides abscessus (100%)
ERR330841	PRJEB2779	SAMEA2070427	Duplicate Sample	United Kingdom	2001	abscessus	Non-DCC	93.25	38	5155808	ND	ND	Mycobacteroides abscessus (78.97%)	Mycobacteroides abscessus (92.11%)	Mycobacteroides abscessus (100%)
ERR330842	PRJEB2779	SAMEA2070833	Duplicate Sample	United Kingdom	2001	massiliense	DCC3a	92.16	20	5214763	ND	ND	Mycobacteroides abscessus (84.83%)	Mycobacteroides abscessus (90.0%)	Mycobacteroides abscessus (100%)
ERR330843	PRJEB2779	SAMEA2071284	NA	United Kingdom	2002	massiliense	DCC3a	88.36	26	5213144	2815	4180	Mycobacteroides abscessus (84.78%)	Mycobacteroides abscessus (96.15%)	Mycobacteroides abscessus (100%)
ERR330844	PRJEB2779	SAMEA2070428	Duplicate Sample	United Kingdom	2002	massiliense	DCC3a	88.68	37	5213104	ND	ND	Mycobacteroides abscessus (84.89%)	Mycobacteroides abscessus (97.3%)	Mycobacteroides abscessus (100%)
ERR330845	PRJEB2779	SAMEA2070834	Duplicate Sample	United Kingdom	2002	abscessus	Non-DCC	79.43	59	5299464	ND	ND	Mycobacteroides abscessus (79.53%)	Mycobacteroides abscessus (91.53%)	Mycobacteroides abscessus (100%)
ERR330846	PRJEB2779	SAMEA2071285	Duplicate Sample	United Kingdom	2002	abscessus	Non-DCC	92.28	36	5158756	ND	ND	Mycobacteroides abscessus (78.88%)	Mycobacteroides abscessus (91.67%)	Mycobacteroides abscessus (100%)
ERR330847	PRJEB2779	SAMEA2070429	NA	United Kingdom	2002	massiliense	DCC3a	85.64	21	4902694	2820	4187	Mycobacteroides abscessus (83.38%)	Mycobacteroides abscessus (85.71%)	Mycobacteroides abscessus (100%)
ERR330848	PRJEB2779	SAMEA2070835	NA	Unknown	Unknown	NA	NA	86.6	31	5204220	2825	4320	Mycobacteroides abscessus (78.5%)	Mycobacteroides abscessus (90.32%)	Mycobacteroides abscessus (100%)
ERR330849	PRJEB2779	SAMEA2071286	Duplicate Sample	United Kingdom	2002	massiliense	DCC3a	84.8	19	5213012	ND	ND	Mycobacteroides abscessus (85.12%)	Mycobacteroides abscessus (94.74%)	Mycobacteroides abscessus (100%)
ERR330850	PRJEB2779	SAMEA2070430	Duplicate Sample	United Kingdom	2002	bolletii	Non-DCC	91.55	39	4987624	ND	ND	Mycobacteroides abscessus (75.31%)	Mycobacteroides abscessus (97.44%)	Mycobacteroides abscessus (100%)
ERR330851	PRJEB2779	SAMEA2070836	NA	United Kingdom	2002	massiliense	DCC3a	92.78	21	5137997	2817	4190	Mycobacteroides abscessus (85.0%)	Mycobacteroides abscessus (100.0%)	Mycobacteroides abscessus (100%)
ERR330852	PRJEB2779	SAMEA2071287	NA	United Kingdom	2002	massiliense	DCC3a	99.4	18	5140378	2817	4190	Mycobacteroides abscessus (85.19%)	Mycobacteroides abscessus (94.44%)	Mycobacteroides abscessus (100%)
ERR330853	PRJEB2779	SAMEA2070431	Duplicate Sample	United Kingdom	2002	abscessus	Non-DCC	82.96	55	5272780	ND	ND	Mycobacteroides abscessus (80.0%)	Mycobacteroides abscessus (94.55%)	Mycobacteroides abscessus (100%)
ERR330854	PRJEB2779	SAMEA2070837	Duplicate Sample	United Kingdom	2002	abscessus	DCC5	80.22	50	5292109	ND	ND	Mycobacteroides abscessus (77.93%)	Mycobacteroides abscessus (96.0%)	Mycobacteroides abscessus (100%)
ERR330855	PRJEB2779	SAMEA2071288	NA	Unknown	Unknown	NA	NA	74.73	39	5186758	2827	4324	Mycobacteroides abscessus (78.06%)	Mycobacteroides abscessus (92.31%)	Mycobacteroides abscessus (100%)
ERR330856	PRJEB2779	SAMEA2070432	NA	United Kingdom	2003	bolletii	Non-DCC	89.27	30	4987215	2829	4216	Mycobacteroides abscessus (64.84%)	Mycobacteroides abscessus (100.0%)	Mycobacteroides abscessus (100%)
ERR330857	PRJEB2779	SAMEA2070838	NA	United Kingdom	2003	massiliense	DCC3a	90.64	14	5202632	2814	4181	Mycobacteroides abscessus (85.01%)	Mycobacteroides abscessus (92.86%)	Mycobacteroides abscessus (100%)
ERR330858	PRJEB2779	SAMEA2071289	Duplicate Sample	United Kingdom	2003	massiliense	DCC3a	82.55	38	5215164	ND	ND	Mycobacteroides abscessus (84.6%)	Mycobacteroides abscessus (94.74%)	Mycobacteroides abscessus (100%)
ERR330859	PRJEB2779	SAMEA2070433	Duplicate Sample	United Kingdom	2015	abscessus	Non-DCC	91.46	41	4967389	ND	ND	Mycobacteroides abscessus (81.29%)	Mycobacteroides abscessus (90.24%)	Mycobacteroides abscessus (100%)
ERR330860	PRJEB2779	SAMEA2070839	Duplicate Sample	United Kingdom	2015	abscessus	Non-DCC	89.78	39	4967358	ND	ND	Mycobacteroides abscessus (81.1%)	Mycobacteroides abscessus (92.31%)	Mycobacteroides abscessus (100%)
ERR330861	PRJEB2779	SAMEA2071290	Duplicate Sample	United Kingdom	2015	abscessus	Non-DCC	82.48	38	4963388	ND	ND	Mycobacteroides abscessus (81.23%)	Mycobacteroides abscessus (86.84%)	Mycobacteroides abscessus (100%)
ERR330862	PRJEB2779	SAMEA2070434	NA	United Kingdom	2003	massiliense	Non-DCC	90.75	18	4921437	2811	4084	Mycobacteroides abscessus (82.66%)	Mycobacteroides abscessus (94.44%)	Mycobacteroides abscessus (100%)
ERR330863	PRJEB2779	SAMEA1970807	NA	United Kingdom	2003	massiliense	DCC3a	87.02	43	4876316	2818	4107	Mycobacteroides abscessus (83.07%)	Mycobacteroides abscessus (97.67%)	Mycobacteroides abscessus (100%)
ERR330864	PRJEB2779	SAMEA1969055	Duplicate Sample	United Kingdom	2003	abscessus	Non-DCC	83.44	44	4967649	ND	ND	Mycobacteroides abscessus (81.22%)	Mycobacteroides abscessus (88.64%)	Mycobacteroides abscessus (100%)
ERR330865	PRJEB2779	SAMEA2070435	Duplicate Sample	United Kingdom	2003	massiliense	DCC3a	81.7	41	5213858	ND	ND	Mycobacteroides abscessus (84.97%)	Mycobacteroides abscessus (95.12%)	Mycobacteroides abscessus (100%)
ERR330866	PRJEB2779	SAMEA2068664	Duplicate Sample	United Kingdom	2003	massiliense	DCC3a	72.43	20	5212388	ND	ND	Mycobacteroides abscessus (85.1%)	Mycobacteroides abscessus (95.0%)	Mycobacteroides abscessus (100%)
ERR330867	PRJEB2779	SAMEA2071291	Duplicate Sample	United Kingdom	2003	bolletii	Non-DCC	85.04	41	4988591	ND	ND	Mycobacteroides abscessus (59.99%)	Mycobacteroides abscessus (95.12%)	Mycobacteroides abscessus (100%)
ERR330868	PRJEB2779	SAMEA2070533	Duplicate Sample	United Kingdom	2003	massiliense	DCC3a	87.2	19	5212903	ND	ND	Mycobacteroides abscessus (85.19%)	Mycobacteroides abscessus (94.74%)	Mycobacteroides abscessus (100%)
ERR330869	PRJEB2779	SAMEA2068665	NA	United Kingdom	2003	massiliense	DCC3a	70.47	25	5213888	2817	4178	Mycobacteroides abscessus (84.65%)	Mycobacteroides abscessus (92.0%)	Mycobacteroides abscessus (100%)
ERR330870	PRJEB2779	SAMEA2071292	NA	United Kingdom	2003	abscessus	DCC2	79.4	40	5278709	2828	4328	Mycobacteroides abscessus (76.53%)	Mycobacteroides abscessus (82.5%)	Mycobacteroides abscessus (100%)
ERR330871	PRJEB2779	SAMEA2070534	NA	Unknown	Unknown	NA	NA	71.67	35	5267731	2818	4335	Mycobacteroides abscessus (79.58%)	Mycobacteroides abscessus (94.29%)	Mycobacteroides abscessus (100%)
ERR330872	PRJEB2779	SAMEA2068666	Duplicate Sample	United Kingdom	2003	massiliense	DCC3a	85.92	61	5214200	ND	ND	Mycobacteroides abscessus (85.09%)	Mycobacteroides abscessus (98.36%)	Mycobacteroides abscessus (100%)
ERR330873	PRJEB2779	SAMEA2071293	NA	United Kingdom	2003	massiliense	DCC3a	83.63	25	5213533	2811	4177	Mycobacteroides abscessus (85.16%)	Mycobacteroides abscessus (92.0%)	Mycobacteroides abscessus (100%)
ERR330874	PRJEB2779	SAMEA2070535	NA	United Kingdom	2015	abscessus	Non-DCC	83.27	46	5051444	2822	4321	Mycobacteroides abscessus (72.67%)	Mycobacteroides abscessus (95.65%)	Mycobacteroides abscessus (100%)
ERR330875	PRJEB2779	SAMEA2068667	Duplicate Sample	United Kingdom	2003	abscessus	Non-DCC	87.84	37	4967210	ND	ND	Mycobacteroides abscessus (80.99%)	Mycobacteroides abscessus (89.19%)	Mycobacteroides abscessus (100%)
ERR330876	PRJEB2779	SAMEA1970107	Duplicate Sample	United Kingdom	2003	massiliense	DCC3a	89.56	17	4907490	ND	ND	Mycobacteroides abscessus (84.35%)	Mycobacteroides abscessus (88.24%)	Mycobacteroides abscessus (100%)
ERR330877	PRJEB2779	SAMEA2070536	Duplicate Sample	United Kingdom	2003	abscessus	DCC2	77.94	46	5182683	ND	ND	Mycobacteroides abscessus (79.14%)	Mycobacteroides abscessus (97.83%)	Mycobacteroides abscessus (100%)
ERR330878	PRJEB2779	SAMEA2068668	Duplicate Sample	United Kingdom	2003	massiliense	DCC3a	82.45	45	5213455	ND	ND	Mycobacteroides abscessus (85.45%)	Mycobacteroides abscessus (97.78%)	Mycobacteroides abscessus (100%)
ERR330879	PRJEB2779	SAMEA2071294	NA	United Kingdom	2003	abscessus	Non-DCC	78.72	58	5103158	2820	4341	Mycobacteroides abscessus (79.28%)	Mycobacteroides abscessus (93.1%)	Mycobacteroides abscessus (100%)
ERR330880	PRJEB2779	SAMEA2070537	NA	United Kingdom	2003	abscessus	Non-DCC	86.72	50	5102937	2820	4342	Mycobacteroides abscessus (78.97%)	Mycobacteroides abscessus (94.0%)	Mycobacteroides abscessus (100%)
ERR330881	PRJEB2779	SAMEA2068669	Duplicate Sample	United Kingdom	2003	abscessus	DCC2	79.63	45	5275323	ND	ND	Mycobacteroides abscessus (77.91%)	Mycobacteroides abscessus (88.89%)	Mycobacteroides abscessus (100%)
ERR330882	PRJEB2779	SAMEA2071295	Duplicate Sample	United Kingdom	2003	abscessus	Non-DCC	85.12	57	5103321	ND	ND	Mycobacteroides abscessus (79.2%)	Mycobacteroides abscessus (91.23%)	Mycobacteroides abscessus (100%)
ERR330883	PRJEB2779	SAMEA2070538	Duplicate Sample	United Kingdom	2004	bolletii	Non-DCC	91.55	46	4988296	ND	ND	Mycobacteroides abscessus (72.29%)	Mycobacteroides abscessus (93.48%)	Mycobacteroides abscessus (100%)
ERR330884	PRJEB2779	SAMEA1971196	NA	United Kingdom	2003	massiliense	DCC3a	84.44	20	5212335	2817	4180	Mycobacteroides abscessus (85.6%)	Mycobacteroides abscessus (100.0%)	Mycobacteroides abscessus (100%)
ERR330885	PRJEB2779	SAMEA2071296	Duplicate Sample	United Kingdom	2004	massiliense	DCC3a	86.99	20	4829952	ND	ND	Mycobacteroides abscessus (84.21%)	Mycobacteroides abscessus (90.0%)	Mycobacteroides abscessus (100%)
ERR330886	PRJEB2779	SAMEA2070539	NA	United Kingdom	2004	abscessus	DCC2	80.18	50	5377863	2827	4322	Mycobacteroides abscessus (80.9%)	Mycobacteroides abscessus (90.0%)	Mycobacteroides abscessus (100%)
ERR330887	PRJEB2779	SAMEA2068670	Duplicate Sample	United Kingdom	2004	abscessus	DCC2	80.19	39	5210028	ND	ND	Mycobacteroides abscessus (78.3%)	Mycobacteroides abscessus (94.87%)	Mycobacteroides abscessus (100%)
ERR330888	PRJEB2779	SAMEA2071297	NA	United Kingdom	2004	abscessus	Non-DCC	83.08	63	4986585	2819	4289	Mycobacteroides abscessus (81.11%)	Mycobacteroides abscessus (90.48%)	Mycobacteroides abscessus (100%)
ERR330889	PRJEB2779	SAMEA2070540	Duplicate Sample	United Kingdom	2004	bolletii	Non-DCC	86.08	37	4967759	ND	ND	Mycobacteroides abscessus (80.26%)	Mycobacteroides abscessus (97.3%)	Mycobacteroides abscessus (100%)
ERR330890	PRJEB2779	SAMEA2068671	Duplicate Sample	United Kingdom	2004	bolletii	Non-DCC	81.82	44	4987988	ND	ND	Mycobacteroides abscessus (73.54%)	Mycobacteroides abscessus (95.45%)	Mycobacteroides abscessus (100%)
ERR330891	PRJEB2779	SAMEA2071298	Final assembly contaminated	United Kingdom	2004	NA	NA	43.4	150	10350158	ND	ND	Mycobacteroides abscessus (38.92%)	Bordetella bronchiseptica (43.33%)	Mycobacteroides abscessus (81%) / Other (19%)
ERR330892	PRJEB2779	SAMEA2070541	Duplicate Sample	United Kingdom	2004	bolletii	Non-DCC	83.39	35	5263006	ND	ND	Mycobacteroides abscessus (72.24%)	Mycobacteroides abscessus (91.43%)	Mycobacteroides abscessus (100%)
ERR330893	PRJEB2779	SAMEA2068672	Duplicate Sample	United Kingdom	2004	bolletii	Non-DCC	92.25	67	5265677	ND	ND	Mycobacteroides abscessus (74.32%)	Mycobacteroides abscessus (92.54%)	Mycobacteroides abscessus (100%)
ERR330894	PRJEB2779	SAMEA2071299	Duplicate Sample	United Kingdom	2004	abscessus	Non-DCC	84.36	59	5271780	ND	ND	Mycobacteroides abscessus (80.58%)	Mycobacteroides abscessus (93.22%)	Mycobacteroides abscessus (100%)
ERR330895	PRJEB2779	SAMEA2070542	Duplicate Sample	United Kingdom	2004	abscessus	Non-DCC	76.34	49	5253312	ND	ND	Mycobacteroides abscessus (80.7%)	Mycobacteroides abscessus (95.92%)	Mycobacteroides abscessus (100%)
ERR330896	PRJEB2779	SAMEA1965051	Duplicate Sample	United Kingdom	2004	abscessus	Non-DCC	82.87	66	4986384	ND	ND	Mycobacteroides abscessus (81.26%)	Mycobacteroides abscessus (90.91%)	Mycobacteroides abscessus (100%)
ERR330897	PRJEB2779	SAMEA2071300	Duplicate Sample	United Kingdom	2004	abscessus	Non-DCC	87.81	74	5273397	ND	ND	Mycobacteroides abscessus (80.94%)	Mycobacteroides abscessus (97.3%)	Mycobacteroides abscessus (100%)
ERR330898	PRJEB2779	SAMEA2070543	Duplicate Sample	United Kingdom	2004	abscessus	Non-DCC	80.61	42	5155306	ND	ND	Mycobacteroides abscessus (79.5%)	Mycobacteroides abscessus (95.24%)	Mycobacteroides abscessus (100%)
ERR330899	PRJEB2779	SAMEA2068673	NA	United Kingdom	2004	bolletii	Non-DCC	87.16	34	4967426	2824	4211	Mycobacteroides abscessus (80.21%)	Mycobacteroides abscessus (100.0%)	Mycobacteroides abscessus (100%)
ERR330900	PRJEB2779	SAMEA2071301	Duplicate Sample	United Kingdom	2004	abscessus	Non-DCC	88.64	31	5155019	ND	ND	Mycobacteroides abscessus (79.5%)	Mycobacteroides abscessus (96.77%)	Mycobacteroides abscessus (100%)
ERR330901	PRJEB2779	SAMEA2070544	NA	United Kingdom	2004	massiliense	DCC3a	91.56	16	4829943	2822	4128	Mycobacteroides abscessus (84.39%)	Mycobacteroides abscessus (93.75%)	Mycobacteroides abscessus (100%)
ERR330902	PRJEB2779	SAMEA2068674	Duplicate Sample	United Kingdom	2004	massiliense	Non-DCC	85.22	14	5024464	ND	ND	Mycobacteroides abscessus (81.22%)	Mycobacteroides abscessus (100.0%)	Mycobacteroides abscessus (100%)
ERR330903	PRJEB2779	SAMEA2071302	NA	United Kingdom	2004	massiliense	DCC3a	92.87	15	4856648	2822	4163	Mycobacteroides abscessus (84.05%)	Mycobacteroides abscessus (93.33%)	Mycobacteroides abscessus (100%)
ERR330904	PRJEB2779	SAMEA2070545	NA	United Kingdom	2004	abscessus	DCC2	88.53	39	5210586	2827	4328	Mycobacteroides abscessus (78.07%)	Mycobacteroides abscessus (92.31%)	Mycobacteroides abscessus (100%)
ERR330905	PRJEB2779	SAMEA2068675	NA	United Kingdom	2004	bolletii	Non-DCC	96.24	31	4967027	2823	4209	Mycobacteroides abscessus (80.19%)	Mycobacteroides abscessus (96.77%)	Mycobacteroides abscessus (100%)
ERR330906	PRJEB2779	SAMEA2071303	NA	United Kingdom	2004	massiliense	Non-DCC	87.41	14	5023641	2821	4168	Mycobacteroides abscessus (81.42%)	Mycobacteroides abscessus (100.0%)	Mycobacteroides abscessus (100%)
ERR330907	PRJEB2779	SAMEA2070546	Duplicate Sample	United Kingdom	2004	abscessus	Non-DCC	85.23	92	5397962	ND	ND	Mycobacteroides abscessus (78.77%)	Mycobacteroides abscessus (95.65%)	Mycobacteroides abscessus (100%)
ERR330908	PRJEB2779	SAMEA2068676	Duplicate Sample	United Kingdom	2015	massiliense	DCC3a	105.9	16	4907279	ND	ND	Mycobacteroides abscessus (84.27%)	Mycobacteroides abscessus (93.75%)	Mycobacteroides abscessus (100%)
ERR330909	PRJEB2779	SAMEA2071353	NA	United Kingdom	2004	bolletii	Non-DCC	93.54	43	4989227	2829	4215	Mycobacteroides abscessus (78.57%)	Mycobacteroides abscessus (95.35%)	Mycobacteroides abscessus (100%)
ERR330910	PRJEB2779	SAMEA2070547	NA	United Kingdom	2004	abscessus	Non-DCC	82.78	29	5155901	2810	4331	Mycobacteroides abscessus (79.76%)	Mycobacteroides abscessus (100.0%)	Mycobacteroides abscessus (100%)
ERR330911	PRJEB2779	SAMEA1967325	NA	United Kingdom	2004	massiliense	Non-DCC	85.92	17	5025964	2819	4163	Mycobacteroides abscessus (81.15%)	Mycobacteroides abscessus (100.0%)	Mycobacteroides abscessus (100%)
ERR330912	PRJEB2779	SAMEA1964382	Duplicate Sample	United Kingdom	2004	massiliense	Non-DCC	86.56	24	5069328	ND	ND	Mycobacteroides abscessus (80.8%)	Mycobacteroides abscessus (95.83%)	Mycobacteroides abscessus (100%)
ERR330913	PRJEB2779	SAMEA2070548	Duplicate Sample	United Kingdom	2015	abscessus	DCC2	78.87	42	5181305	ND	ND	Mycobacteroides abscessus (79.28%)	Mycobacteroides abscessus (97.62%)	Mycobacteroides abscessus (100%)
ERR330914	PRJEB2779	SAMEA2068677	Duplicate Sample	United Kingdom	2004	massiliense	DCC3a	73.34	49	5212297	ND	ND	Mycobacteroides abscessus (85.44%)	Mycobacteroides abscessus (100.0%)	Mycobacteroides abscessus (100%)
ERR330915	PRJEB2779	SAMEA2071354	Duplicate Sample	United Kingdom	2004	abscessus	Non-DCC	81.21	44	5252929	ND	ND	Mycobacteroides abscessus (80.87%)	Mycobacteroides abscessus (93.18%)	Mycobacteroides abscessus (100%)
ERR330916	PRJEB2779	SAMEA2070549	Duplicate Sample	United Kingdom	2004	abscessus	Non-DCC	88.02	39	5253278	ND	ND	Mycobacteroides abscessus (80.85%)	Mycobacteroides abscessus (97.44%)	Mycobacteroides abscessus (100%)
ERR330917	PRJEB2779	SAMEA2068678	Duplicate Sample	United Kingdom	2004	abscessus	Non-DCC	75.0	54	5253998	ND	ND	Mycobacteroides abscessus (77.9%)	Mycobacteroides abscessus (98.15%)	Mycobacteroides abscessus (100%)
ERR330918	PRJEB2779	SAMEA2071355	NA	United Kingdom	2004	abscessus	Non-DCC	89.21	43	5271406	2817	4333	Mycobacteroides abscessus (81.3%)	Mycobacteroides abscessus (97.67%)	Mycobacteroides abscessus (100%)
ERR330919	PRJEB2779	SAMEA2070550	NA	United Kingdom	2004	abscessus	DCC2	77.37	38	5183367	2826	4325	Mycobacteroides abscessus (79.25%)	Mycobacteroides abscessus (97.37%)	Mycobacteroides abscessus (100%)
ERR330920	PRJEB2779	SAMEA2068679	Duplicate Sample	United Kingdom	2004	abscessus	Non-DCC	89.04	51	5157181	ND	ND	Mycobacteroides abscessus (79.7%)	Mycobacteroides abscessus (100.0%)	Mycobacteroides abscessus (100%)
ERR337732	PRJEB2779	SAMEA2070296	Final assembly not MABC	Unknown	Unknown	NA	NA	86.78	27	5040107	ND	ND	Mycobacteroides chelonae (13.78%)	Mycobacteroides chelonae (77.78%)	Mycobacteroides chelonae (100%)
ERR337733	PRJEB2779	SAMEA2070707	Duplicate Sample	Ireland	2015	abscessus	Non-DCC	72.73	54	5297114	ND	ND	Mycobacteroides abscessus (79.03%)	Mycobacteroides abscessus (70.37%)	Mycobacteroides abscessus (100%)
ERR337734	PRJEB2779	SAMEA2071202	Duplicate Sample	Ireland	2015	abscessus	DCC2	84.92	39	5199878	ND	ND	Mycobacteroides abscessus (79.31%)	Mycobacteroides abscessus (92.31%)	Mycobacteroides abscessus (100%)
ERR337735	PRJEB2779	SAMEA2070297	NA	Ireland	2015	abscessus	Non-DCC	86.55	33	5040330	2818	4347	Mycobacteroides abscessus (82.2%)	Mycobacteroides abscessus (93.94%)	Mycobacteroides abscessus (100%)
ERR337736	PRJEB2779	SAMEA2070708	Final assembly not MABC	Unknown	Unknown	NA	NA	77.91	28	4965711	ND	ND	Mycobacteroides chelonae (13.94%)	Mycobacteroides chelonae (75.0%)	Mycobacteroides chelonae (100%)
ERR337737	PRJEB2779	SAMEA2071203	Final assembly not MABC	Unknown	Unknown	NA	NA	93.3	25	5010960	ND	ND	Mycobacteroides chelonae (14.19%)	Mycobacteroides chelonae (48.0%)	Mycobacteroides chelonae (100%)
ERR337738	PRJEB2779	SAMEA1966527	Final assembly not MABC	Unknown	Unknown	NA	NA	82.11	28	4965745	ND	ND	Mycobacteroides chelonae (13.77%)	Mycobacteroides chelonae (75.0%)	Mycobacteroides chelonae (100%)
ERR337739	PRJEB2779	SAMEA2070709	Duplicate Sample	Ireland	2015	massiliense	DCC6	78.01	26	5126628	ND	ND	Mycobacteroides abscessus (83.72%)	Mycobacteroides abscessus (92.31%)	Mycobacteroides abscessus (100%)
ERR337740	PRJEB2779	SAMEA2071230	Duplicate Sample	United Kingdom	2011	abscessus	DCC2	70.8	91	5474159	ND	ND	Mycobacteroides abscessus (78.64%)	Mycobacteroides abscessus (86.81%)	Mycobacteroides abscessus (100%)
ERR337741	PRJEB2779	SAMEA2070298	Duplicate Sample	United Kingdom	2011	abscessus	DCC2	63.65	104	5470635	ND	ND	Mycobacteroides abscessus (78.98%)	Mycobacteroides abscessus (86.54%)	Mycobacteroides abscessus (100%)
ERR337742	PRJEB2779	SAMEA2070710	Duplicate Sample	United Kingdom	2011	abscessus	DCC2	77.72	78	5422534	ND	ND	Mycobacteroides abscessus (72.9%)	Mycobacteroides abscessus (84.62%)	Mycobacteroides abscessus (100%)
ERR337743	PRJEB2779	SAMEA2071231	NA	United Kingdom	2012	abscessus	Non-DCC	69.3	76	5119068	2818	4373	Mycobacteroides abscessus (78.77%)	Mycobacteroides abscessus (85.53%)	Mycobacteroides abscessus (100%)
ERR337744	PRJEB2779	SAMEA2070299	NA	United Kingdom	2012	abscessus	Non-DCC	72.82	97	5410899	2816	4366	Mycobacteroides abscessus (76.89%)	Mycobacteroides abscessus (93.81%)	Mycobacteroides abscessus (100%)
ERR337745	PRJEB2779	SAMEA2070711	Final assembly not MABC	Unknown	Unknown	NA	NA	79.29	12	5108181	ND	ND	Mycobacteroides chelonae (35.62%)	Mycobacteroides chelonae (75.0%)	Mycobacteroides chelonae (100%)
ERR337746	PRJEB2779	SAMEA2071232	Duplicate Sample	United Kingdom	2011	abscessus	DCC2	76.83	50	5560845	ND	ND	Mycobacteroides abscessus (75.13%)	Mycobacteroides abscessus (88.0%)	Mycobacteroides abscessus (100%)
ERR337747	PRJEB2779	SAMEA2070300	Duplicate Sample	United Kingdom	2011	abscessus	DCC2	72.74	47	5561942	ND	ND	Mycobacteroides abscessus (74.33%)	Mycobacteroides abscessus (80.85%)	Mycobacteroides abscessus (100%)
ERR337748	PRJEB2779	SAMEA2070712	NA	United Kingdom	2011	abscessus	DCC2	76.13	43	5561527	2826	4324	Mycobacteroides abscessus (75.07%)	Mycobacteroides abscessus (86.05%)	Mycobacteroides abscessus (100%)
ERR337749	PRJEB2779	SAMEA2071233	Duplicate Sample	United Kingdom	2011	abscessus	DCC1	78.65	43	5129132	ND	ND	Mycobacteroides abscessus (83.84%)	Mycobacteroides abscessus (86.05%)	Mycobacteroides abscessus (100%)
ERR337750	PRJEB2779	SAMEA2070301	Duplicate Sample	United Kingdom	2011	abscessus	DCC2	77.48	56	5644956	ND	ND	Mycobacteroides abscessus (74.98%)	Mycobacteroides abscessus (85.71%)	Mycobacteroides abscessus (100%)
ERR337751	PRJEB2779	SAMEA2070713	Duplicate Sample	United Kingdom	2011	abscessus	DCC2	78.36	40	5550377	ND	ND	Mycobacteroides abscessus (74.48%)	Mycobacteroides abscessus (90.0%)	Mycobacteroides abscessus (100%)
ERR337752	PRJEB2779	SAMEA2071234	Duplicate Sample	United Kingdom	2012	abscessus	Non-DCC	92.09	58	5283724	ND	ND	Mycobacteroides abscessus (82.04%)	Mycobacteroides abscessus (93.1%)	Mycobacteroides abscessus (100%)
ERR337753	PRJEB2779	SAMEA2070302	NA	United Kingdom	2012	bolletii	Non-DCC	92.76	33	5268141	2819	4268	Mycobacteroides abscessus (73.79%)	Mycobacteroides abscessus (93.94%)	Mycobacteroides abscessus (100%)
ERR337754	PRJEB2779	SAMEA2070714	NA	United Kingdom	2012	abscessus	Non-DCC	79.3	17	5078647	2823	4253	Mycobacteroides abscessus (81.84%)	Mycobacteroides abscessus (100.0%)	Mycobacteroides abscessus (100%)
ERR337755	PRJEB2779	SAMEA2071235	Duplicate Sample	United Kingdom	2012	abscessus	Non-DCC	84.3	36	5197701	ND	ND	Mycobacteroides abscessus (81.3%)	Mycobacteroides abscessus (86.11%)	Mycobacteroides abscessus (100%)
ERR337756	PRJEB2779	SAMEA2070303	Duplicate Sample	United Kingdom	2012	abscessus	DCC1	86.46	31	5090918	ND	ND	Mycobacteroides abscessus (85.09%)	Mycobacteroides abscessus (96.77%)	Mycobacteroides abscessus (100%)
ERR337757	PRJEB2779	SAMEA2070715	Final assembly not MABC	Unknown	Unknown	NA	NA	73.94	35	5247479	ND	ND	Mycobacteroides chelonae (13.86%)	Mycobacteroides chelonae (37.14%)	Mycobacteroides chelonae (100%)
ERR337758	PRJEB2779	SAMEA2071236	Duplicate Sample	United Kingdom	2012	massiliense	DCC6	79.19	24	5126751	ND	ND	Mycobacteroides abscessus (83.87%)	Mycobacteroides abscessus (95.83%)	Mycobacteroides abscessus (100%)
ERR337759	PRJEB2779	SAMEA2070304	NA	United Kingdom	2012	massiliense	DCC6	75.12	18	5127969	2816	4174	Mycobacteroides abscessus (83.6%)	Mycobacteroides abscessus (94.44%)	Mycobacteroides abscessus (100%)
ERR337760	PRJEB2779	SAMEA2070716	Final assembly contaminated	United Kingdom	2012	NA	NA	54.12	147	5619475	ND	ND	Mycobacteroides abscessus (70.91%)	Mycobacteroides abscessus (76.19%)	Mycobacteroides abscessus (94%) / Other (6%)
ERR337761	PRJEB2779	SAMEA2071237	Duplicate Sample	United Kingdom	2012	massiliense	DCC6	68.41	23	5113009	ND	ND	Mycobacteroides abscessus (84.08%)	Mycobacteroides abscessus (91.3%)	Mycobacteroides abscessus (100%)
ERR337762	PRJEB2779	SAMEA2070305	Final assembly contaminated	Unknown	Unknown	NA	NA	49.68	201	6419654	ND	ND	Mycobacterium sp. YC-RL4 (1.33%)	Mycobacterium sp. YC-RL4 (11.44%)	Mycolicibacterium mucogenicum (47%) / Other (53%)
ERR337763	PRJEB2779	SAMEA2070717	Duplicate Sample	United Kingdom	2012	abscessus	DCC2	69.11	36	5159982	ND	ND	Mycobacteroides abscessus (79.93%)	Mycobacteroides abscessus (91.67%)	Mycobacteroides abscessus (100%)
ERR337764	PRJEB2779	SAMEA2071238	Final assembly not MABC	Unknown	Unknown	NA	NA	80.53	23	5092411	ND	ND	Mycobacteroides chelonae (13.65%)	Mycobacteroides chelonae (56.52%)	Mycobacteroides chelonae (100%)
ERR337765	PRJEB2779	SAMEA2070306	Duplicate Sample	United Kingdom	2012	abscessus	DCC1	62.02	24	5131297	ND	ND	Mycobacteroides abscessus (84.15%)	Mycobacteroides abscessus (91.67%)	Mycobacteroides abscessus (100%)
ERR337766	PRJEB2779	SAMEA2070718	NA	United Kingdom	2012	abscessus	Non-DCC	70.75	74	5519358	2816	4332	Mycobacteroides abscessus (76.82%)	Mycobacteroides abscessus (90.54%)	Mycobacteroides abscessus (100%)
ERR337767	PRJEB2779	SAMEA2071239	Duplicate Sample	United Kingdom	2012	abscessus	Non-DCC	62.61	139	5362359	ND	ND	Mycobacteroides abscessus (76.94%)	Mycobacteroides abscessus (91.37%)	Mycobacteroides abscessus (100%)
ERR337768	PRJEB2779	SAMEA2070307	Duplicate Sample	United Kingdom	2012	abscessus	Non-DCC	69.94	143	5363253	ND	ND	Mycobacteroides abscessus (77.03%)	Mycobacteroides abscessus (92.31%)	Mycobacteroides abscessus (100%)
ERR337769	PRJEB2779	SAMEA2070817	Duplicate Sample	United Kingdom	2012	massiliense	Non-DCC	65.87	24	5535889	ND	ND	Mycobacteroides abscessus (78.23%)	Mycobacteroides abscessus (95.83%)	Mycobacteroides abscessus (100%)
ERR337770	PRJEB2779	SAMEA2071240	NA	United Kingdom	2012	massiliense	Non-DCC	62.47	20	5535348	2818	4114	Mycobacteroides abscessus (79.15%)	Mycobacteroides abscessus (100.0%)	Mycobacteroides abscessus (100%)
ERR337771	PRJEB2779	SAMEA2070308	Duplicate Sample	United Kingdom	2012	abscessus	Non-DCC	71.0	39	5039448	ND	ND	Mycobacteroides abscessus (80.46%)	Mycobacteroides abscessus (92.31%)	Mycobacteroides abscessus (100%)
ERR337772	PRJEB2779	SAMEA2070818	Duplicate Sample	United Kingdom	2012	abscessus	Non-DCC	75.44	35	5039780	ND	ND	Mycobacteroides abscessus (80.12%)	Mycobacteroides abscessus (91.43%)	Mycobacteroides abscessus (100%)
ERR337773	PRJEB2779	SAMEA2071241	Duplicate Sample	United Kingdom	2012	abscessus	Non-DCC	71.41	35	5038650	ND	ND	Mycobacteroides abscessus (80.41%)	Mycobacteroides abscessus (94.29%)	Mycobacteroides abscessus (100%)
ERR337774	PRJEB2779	SAMEA2070411	Duplicate Sample	United Kingdom	2012	abscessus	Non-DCC	73.37	43	5038981	ND	ND	Mycobacteroides abscessus (79.98%)	Mycobacteroides abscessus (90.7%)	Mycobacteroides abscessus (100%)
ERR337775	PRJEB2779	SAMEA2070819	Duplicate Sample	United Kingdom	2015	abscessus	Non-DCC	66.19	34	5091651	ND	ND	Mycobacteroides abscessus (80.99%)	Mycobacteroides abscessus (94.12%)	Mycobacteroides abscessus (100%)
ERR337776	PRJEB2779	SAMEA2071242	NA	United Kingdom	2015	massiliense	DCC6	70.21	18	4981655	2816	4178	Mycobacteroides abscessus (81.91%)	Mycobacteroides abscessus (94.44%)	Mycobacteroides abscessus (100%)
ERR337777	PRJEB2779	SAMEA2070412	NA	United Kingdom	2015	abscessus	Non-DCC	69.22	35	4993793	2820	4253	Mycobacteroides abscessus (81.94%)	Mycobacteroides abscessus (94.29%)	Mycobacteroides abscessus (100%)
ERR337778	PRJEB2779	SAMEA2070820	Duplicate Sample	United Kingdom	2015	massiliense	DCC6	63.78	21	4982023	ND	ND	Mycobacteroides abscessus (82.27%)	Mycobacteroides abscessus (95.24%)	Mycobacteroides abscessus (100%)
ERR337779	PRJEB2779	SAMEA2071243	Final assembly contaminated	United Kingdom	Unknown	NA	NA	35.84	111	9755742	ND	ND	Mycobacteroides abscessus (51.09%)	Mycobacteroides abscessus (36.94%)	Mycobacteroides abscessus (43%) / Other (57%)
ERR337780	PRJEB2779	SAMEA2070413	Duplicate Sample	United Kingdom	2015	NA	NA	69.81	94	5297778	ND	ND	Mycobacteroides abscessus (69.29%)	Mycobacteroides abscessus (87.23%)	Mycobacteroides abscessus (100%)
ERR337781	PRJEB2779	SAMEA2070821	Duplicate Sample	United Kingdom	2015	bolletii	Non-DCC	76.8	26	4983335	ND	ND	Mycobacteroides abscessus (81.12%)	Mycobacteroides abscessus (88.46%)	Mycobacteroides abscessus (100%)
ERR337782	PRJEB2779	SAMEA2071244	NA	United Kingdom	2015	abscessus	Non-DCC	77.31	29	5089257	2823	4411	Mycobacteroides abscessus (82.6%)	Mycobacteroides abscessus (96.55%)	Mycobacteroides abscessus (100%)
ERR337783	PRJEB2779	SAMEA2070414	Final assembly contaminated	United Kingdom	Unknown	NA	NA	49.43	37	7485821	ND	ND	Mycobacteroides abscessus (41.43%)	Mycobacteroides abscessus (54.05%)	Mycobacteroides abscessus (69%) / Other (31%)
ERR337784	PRJEB2779	SAMEA2070822	Duplicate Sample	United Kingdom	2015	bolletii	Non-DCC	72.26	18	4982920	ND	ND	Mycobacteroides abscessus (81.02%)	Mycobacteroides abscessus (94.44%)	Mycobacteroides abscessus (100%)
ERR337785	PRJEB2779	SAMEA1966274	NA	United Kingdom	2015	massiliense	DCC6	74.8	19	4982005	2815	4178	Mycobacteroides abscessus (82.49%)	Mycobacteroides abscessus (94.74%)	Mycobacteroides abscessus (100%)
ERR337786	PRJEB2779	SAMEA2070415	NA	United Kingdom	2015	abscessus	Non-DCC	64.82	35	5088633	2818	4380	Mycobacteroides abscessus (80.19%)	Mycobacteroides abscessus (94.29%)	Mycobacteroides abscessus (100%)
ERR337787	PRJEB2779	SAMEA1964489	Duplicate Sample	United Kingdom	2012	abscessus	Non-DCC	60.34	28	4996591	ND	ND	Mycobacteroides abscessus (83.85%)	Mycobacteroides abscessus (92.86%)	Mycobacteroides abscessus (100%)
ERR337788	PRJEB2779	SAMEA2071245	NA	United Kingdom	2012	abscessus	DCC1	75.0	39	5226397	2821	4686	Mycobacteroides abscessus (84.73%)	Mycobacteroides abscessus (97.44%)	Mycobacteroides abscessus (100%)
ERR337789	PRJEB2779	SAMEA2070416	Duplicate Sample	United Kingdom	2012	abscessus	Non-DCC	75.53	95	5360124	ND	ND	Mycobacteroides abscessus (60.71%)	Mycobacteroides abscessus (80.0%)	Mycobacteroides abscessus (100%)
ERR337790	PRJEB2779	SAMEA2070823	Duplicate Sample	United Kingdom	2012	abscessus	DCC2	69.31	43	5307454	ND	ND	Mycobacteroides abscessus (78.45%)	Mycobacteroides abscessus (93.02%)	Mycobacteroides abscessus (100%)
ERR337791	PRJEB2779	SAMEA2071246	Duplicate Sample	United Kingdom	2001	massiliense	DCC3a	63.24	27	5201765	ND	ND	Mycobacteroides abscessus (85.51%)	Mycobacteroides abscessus (96.3%)	Mycobacteroides abscessus (100%)
ERR337792	PRJEB2779	SAMEA2070417	NA	United Kingdom	2001	bolletii	Non-DCC	69.87	39	4987537	2828	4214	Mycobacteroides abscessus (67.87%)	Mycobacteroides abscessus (94.87%)	Mycobacteroides abscessus (100%)
ERR337793	PRJEB2779	SAMEA1971044	NA	United Kingdom	2001	massiliense	Non-DCC	78.81	20	5027751	2820	4167	Mycobacteroides abscessus (80.13%)	Mycobacteroides abscessus (90.0%)	Mycobacteroides abscessus (100%)
ERR337794	PRJEB2779	SAMEA2071247	Duplicate Sample	United Kingdom	2001	abscessus	Non-DCC	64.08	46	5248102	ND	ND	Mycobacteroides abscessus (80.53%)	Mycobacteroides abscessus (86.96%)	Mycobacteroides abscessus (100%)
ERR337795	PRJEB2779	SAMEA2070418	NA	United Kingdom	2001	massiliense	DCC3a	69.07	16	5212932	2817	4188	Mycobacteroides abscessus (85.93%)	Mycobacteroides abscessus (100.0%)	Mycobacteroides abscessus (100%)
ERR337796	PRJEB2779	SAMEA2070824	Duplicate Sample	United Kingdom	2001	massiliense	Non-DCC	80.04	18	5024434	ND	ND	Mycobacteroides abscessus (81.84%)	Mycobacteroides abscessus (100.0%)	Mycobacteroides abscessus (100%)
ERR337797	PRJEB2779	SAMEA2071248	NA	United Kingdom	2001	massiliense	Non-DCC	71.62	13	5024958	2820	4169	Mycobacteroides abscessus (81.64%)	Mycobacteroides abscessus (100.0%)	Mycobacteroides abscessus (100%)
ERR337798	PRJEB2779	SAMEA2070419	Duplicate Sample	United Kingdom	2015	massiliense	Non-DCC	70.31	17	5025398	ND	ND	Mycobacteroides abscessus (81.63%)	Mycobacteroides abscessus (100.0%)	Mycobacteroides abscessus (100%)
ERR337799	PRJEB2779	SAMEA2070825	Duplicate Sample	United Kingdom	2001	massiliense	Non-DCC	69.59	17	5025407	ND	ND	Mycobacteroides abscessus (81.94%)	Mycobacteroides abscessus (100.0%)	Mycobacteroides abscessus (100%)
ERR337800	PRJEB2779	SAMEA2071249	NA	United Kingdom	2001	massiliense	Non-DCC	74.12	14	5025514	2820	4168	Mycobacteroides abscessus (81.67%)	Mycobacteroides abscessus (100.0%)	Mycobacteroides abscessus (100%)
ERR337801	PRJEB2779	SAMEA2070420	Duplicate Sample	United Kingdom	2001	massiliense	Non-DCC	87.35	16	5025132	ND	ND	Mycobacteroides abscessus (81.81%)	Mycobacteroides abscessus (100.0%)	Mycobacteroides abscessus (100%)
ERR337802	PRJEB2779	SAMEA2070826	Duplicate Sample	United Kingdom	2015	massiliense	Non-DCC	77.5	13	5024937	ND	ND	Mycobacteroides abscessus (81.99%)	Mycobacteroides abscessus (100.0%)	Mycobacteroides abscessus (100%)
ERR337803	PRJEB2779	SAMEA1967286	NA	United Kingdom	2001	abscessus	DCC2	62.9	41	5161638	2826	4328	Mycobacteroides abscessus (79.92%)	Mycobacteroides abscessus (95.12%)	Mycobacteroides abscessus (100%)
ERR337804	PRJEB2779	SAMEA2070421	Duplicate Sample	United Kingdom	2001	massiliense	Non-DCC	73.63	15	5025191	ND	ND	Mycobacteroides abscessus (81.66%)	Mycobacteroides abscessus (100.0%)	Mycobacteroides abscessus (100%)
ERR337805	PRJEB2779	SAMEA2070827	NA	United Kingdom	2001	NA	NA	66.94	42	5204699	2827	4314	Mycobacteroides abscessus (69.07%)	Mycobacteroides abscessus (73.81%)	Mycobacteroides abscessus (100%)
ERR337806	PRJEB2779	SAMEA2071250	Duplicate Sample	United Kingdom	2001	abscessus	DCC2	71.31	36	5210404	ND	ND	Mycobacteroides abscessus (79.26%)	Mycobacteroides abscessus (94.44%)	Mycobacteroides abscessus (100%)
ERR337807	PRJEB2779	SAMEA2070422	NA	United Kingdom	2001	abscessus	DCC2	61.62	30	5186484	2827	4327	Mycobacteroides abscessus (78.73%)	Mycobacteroides abscessus (93.33%)	Mycobacteroides abscessus (100%)
ERR337808	PRJEB2779	SAMEA2070828	Duplicate Sample	United Kingdom	2001	abscessus	DCC2	65.0	42	5210151	ND	ND	Mycobacteroides abscessus (79.65%)	Mycobacteroides abscessus (95.24%)	Mycobacteroides abscessus (100%)
ERR337809	PRJEB2779	SAMEA2071251	Duplicate Sample	United Kingdom	2001	abscessus	DCC2	71.2	36	5182504	ND	ND	Mycobacteroides abscessus (79.97%)	Mycobacteroides abscessus (97.22%)	Mycobacteroides abscessus (100%)
ERR337810	PRJEB2779	SAMEA2070423	Duplicate Sample	United Kingdom	2001	massiliense	DCC3a	68.16	15	4907324	ND	ND	Mycobacteroides abscessus (84.88%)	Mycobacteroides abscessus (86.67%)	Mycobacteroides abscessus (100%)
ERR337811	PRJEB2779	SAMEA2070829	NA	United Kingdom	2001	abscessus	Non-DCC	69.82	49	5141967	2822	4295	Mycobacteroides abscessus (82.22%)	Mycobacteroides abscessus (91.84%)	Mycobacteroides abscessus (100%)
ERR337812	PRJEB2779	SAMEA2071252	Duplicate Sample	United Kingdom	2001	abscessus	Non-DCC	82.64	59	4986303	ND	ND	Mycobacteroides abscessus (81.55%)	Mycobacteroides abscessus (88.14%)	Mycobacteroides abscessus (100%)
ERR337813	PRJEB2779	SAMEA2070424	Final assembly contaminated	United Kingdom	2001	NA	NA	35.19	218	10107952	ND	ND	Mycobacteroides abscessus (38.11%)	Mycobacteroides abscessus (40.83%)	Mycobacteroides abscessus (60%) / Other (40%)
ERR337814	PRJEB2779	SAMEA2070830	NA	United Kingdom	2001	massiliense	DCC3a	69.15	27	5200722	2817	4183	Mycobacteroides abscessus (85.75%)	Mycobacteroides abscessus (100.0%)	Mycobacteroides abscessus (100%)
ERR337815	PRJEB2779	SAMEA2071281	Duplicate Sample	United Kingdom	2001	massiliense	DCC3a	65.91	21	5203105	ND	ND	Mycobacteroides abscessus (85.9%)	Mycobacteroides abscessus (100.0%)	Mycobacteroides abscessus (100%)
ERR337816	PRJEB2779	SAMEA2070425	Duplicate Sample	United Kingdom	2001	abscessus	Non-DCC	74.1	59	4986247	ND	ND	Mycobacteroides abscessus (80.96%)	Mycobacteroides abscessus (89.83%)	Mycobacteroides abscessus (100%)
ERR337817	PRJEB2779	SAMEA2071356	NA	United Kingdom	2004	massiliense	DCC3a	81.85	14	5212529	2818	4183	Mycobacteroides abscessus (85.21%)	Mycobacteroides abscessus (100.0%)	Mycobacteroides abscessus (100%)
[truncated: 6,580 more rows]
